# Supplementary material for: The first seroepidemiological survey for Angiostrongylus vasorum in domestic dogs from Romania
Source: Parasit Vectors. 2019 May 14;12:224. doi: 10.1186/s13071-019-3481-0 (PMC6515677; doi:10.1186/s13071-019-3481-0)
Supplement: Supplementary file 1 — Additional file 1: Table S1. Raw dataset including the information for all dogs included in the study. [file 13071_2019_3481_MOESM1_ESM.xlsx]

## Sheet: Sheet1
Code	AG	AB	AG or AB	County	Sex	Age category	Breed	Housing	Access to environment	Service	Origin
AR01	-	-	-	ARAD	M	Adult	Mongrel	Outdoor	+	pet	Rural
AR02	-	-	-	ARAD	F	Adult	Mongrel	Outdoor	+	pet	Rural
AR03	-	-	-	ARAD	F	Adult	Mongrel	Outdoor	+	pet	Urban
AR04	-	-	-	ARAD	F	Adult	Mongrel	Outdoor	+	pet	Rural
AR05	-	-	-	ARAD	F	Adult	Pure breed	Outdoor	+	pet	Urban
AR06	-	-	-	ARAD	F	Adult	Pure breed	Outdoor	+	pet	Rural
AR07	-	-	-	ARAD	F	Adult	Pure breed	Outdoor	+	pet	Rural
AR08	-	-	-	ARAD	F	Adult	Pure breed	Outdoor	+	pet	Rural
AR09	-	-	-	ARAD	F	Adult	Mongrel	Outdoor	+	security	Rural
AR10	-	-	-	ARAD	F	Adult	Mongrel	Outdoor	+	security	Rural
AR11	-	-	-	ARAD	F	Adult	Mongrel	Outdoor	+	security	Rural
AR12	-	-	-	ARAD	F	Adult	Mongrel	Outdoor	+	security	Rural
AR13	-	-	-	ARAD	M	Adult	Pure breed	Outdoor	+	security	Rural
AR14	-	-	-	ARAD	M	Adult	Pure breed	Outdoor	+	security	Rural
AR15	-	-	-	ARAD	F	Adult	Mongrel	Outdoor	+	security	Rural
AR16	-	-	-	ARAD	M	Old	Mongrel	Outdoor	+	security	Rural
AR17	-	-	-	ARAD	F	Adult	Mongrel	Outdoor	+	security	Rural
AR18	-	-	-	ARAD	F	Adult	Mongrel	Outdoor	+	security	Rural
BH101	-	-	-	BIHOR	M	Old	Mongrel	Outdoor	+	security	Rural
BH102	-	-	-	BIHOR	F	Adult	Pure breed	Outdoor	+	security	Rural
BH103	-	-	-	BIHOR	M	Adult	Mongrel	Outdoor	+	security	Urban
BH152	-	-	-	BIHOR	M	Adult	Mongrel	Outdoor	+	shelter	Urban
BH153	-	-	-	BIHOR	F	Adult	Mongrel	Outdoor	+	shelter	Urban
BH154	-	-	-	BIHOR	F	Young	Mongrel	Outdoor	+	shelter	Urban
BH155	-	-	-	BIHOR	F	Young	Mongrel	Outdoor	+	shelter	Urban
BH156	-	-	-	BIHOR	F	Adult	Mongrel	Outdoor	+	shelter	Urban
BH157	-	-	-	BIHOR	F	Adult	Mongrel	Outdoor	+	shelter	Urban
BH158	-	-	-	BIHOR	M	Old	Mongrel	Outdoor	+	shelter	Urban
BH159	-	-	-	BIHOR	F	Adult	Mongrel	Outdoor	+	shelter	Urban
BH160	-	-	-	BIHOR	F	Adult	Mongrel	Outdoor	+	shelter	Urban
BH161	-	-	-	BIHOR	F	Young	Mongrel	Outdoor	+	shelter	Urban
BH162	-	-	-	BIHOR	F	Adult	Mongrel	Outdoor	-	shelter	Urban
BH163	-	-	-	BIHOR	F	Young	Mongrel	Outdoor	+	shelter	Urban
BH164	-	-	-	BIHOR	M	Young	Mongrel	Outdoor	+	shelter	Urban
BH165	-	-	-	BIHOR	M	Young	Mongrel	Outdoor	+	shelter	Urban
BH166	-	-	-	BIHOR	M	Adult	Mongrel	Outdoor	+	shelter	Urban
BH167	-	-	-	BIHOR	M	Old	Mongrel	Outdoor	+	shelter	Urban
BH168	-	-	-	BIHOR	F	Adult	Mongrel	Outdoor	+	shelter	Urban
BH169	-	-	-	BIHOR	M	Adult	Mongrel	Outdoor	+	shelter	Urban
BH170	-	+	+	BIHOR	M	Adult	Mongrel	Outdoor	+	shelter	Urban
BH171	-	-	-	BIHOR	F	Adult	Mongrel	Outdoor	+	shelter	Urban
BH172	-	-	-	BIHOR	M	Old	Mongrel	Outdoor	+	shelter	Urban
BH173	-	-	-	BIHOR	F	Young	Mongrel	Outdoor	+	shelter	Urban
BH174	-	-	-	BIHOR	M	Young	Mongrel	Outdoor	+	shelter	Urban
BH175	-	-	-	BIHOR	F	Adult	Pure breed	Outdoor	+	shelter	Urban
BH176	-	-	-	BIHOR	M	Young	Mongrel	Outdoor	+	shelter	Urban
CS01	-	-	-	CARAS SEVERIN	M	Adult	Mongrel	Outdoor	+	shelter	Rural
CS02	-	-	-	CARAS SEVERIN	F	Adult	Mongrel	Outdoor	+	shelter	Rural
CS03	-	-	-	CARAS SEVERIN	F	Young	Mongrel	Outdoor	+	shelter	Rural
CS04	-	-	-	CARAS SEVERIN	F	Adult	Mongrel	Outdoor	+	shelter	Rural
CS05	-	-	-	CARAS SEVERIN	M	Adult	Mongrel	Outdoor	+	shelter	Rural
CS06	-	-	-	CARAS SEVERIN	M	Adult	Mongrel	Outdoor	+	shelter	Rural
CS07	-	-	-	CARAS SEVERIN	F	Adult	Mongrel	Outdoor	+	shelter	Rural
CS08	-	-	-	CARAS SEVERIN	F	Young	Mongrel	Outdoor	+	shelter	Rural
CS09	-	-	-	CARAS SEVERIN	M	Adult	Mongrel	Outdoor	+	shelter	Rural
CS10	-	-	-	CARAS SEVERIN	F	Adult	Mongrel	Outdoor	+	shelter	Rural
CS100	-	-	-	CARAS SEVERIN	F	Young	Pure breed	Outdoor	+	security	Rural
CS101	-	-	-	CARAS SEVERIN	M	Adult	Pure breed	Outdoor	+	security	Rural
CS102	-	-	-	CARAS SEVERIN	M	Adult	Mongrel	Outdoor	+	hunting	Rural
CS103	-	-	-	CARAS SEVERIN	F	Adult	Mongrel	Outdoor	+	hunting	Rural
CS104	-	-	-	CARAS SEVERIN	M	Adult	Mongrel	Outdoor	+	hunting	Rural
CS105	-	-	-	CARAS SEVERIN	M	Adult	Mongrel	Outdoor	+	hunting	Rural
CS106	-	-	-	CARAS SEVERIN	M	Old	Pure breed	Outdoor	+	security	Rural
CS107	-	-	-	CARAS SEVERIN	M	Adult	Pure breed	Outdoor	+	security	Rural
CS108	-	-	-	CARAS SEVERIN	M	Adult	Pure breed	Outdoor	+	security	Rural
CS109	-	-	-	CARAS SEVERIN	M	Old	Pure breed	Outdoor	+	security	Rural
CS11	-	-	-	CARAS SEVERIN	M	Adult	Mongrel	Outdoor	+	shelter	Rural
CS110	-	-	-	CARAS SEVERIN	M	Adult	Mongrel	Outdoor	+	security	Rural
CS111	-	-	-	CARAS SEVERIN	F	Adult	Mongrel	Outdoor	+	security	Rural
CS112	-	-	-	CARAS SEVERIN	M	Adult	Mongrel	Outdoor	+	security	Rural
CS12	-	-	-	CARAS SEVERIN	F	Adult	Mongrel	Outdoor	+	shelter	Rural
CS13	-	-	-	CARAS SEVERIN	F	Adult	Mongrel	Outdoor	+	shelter	Rural
CS14	-	-	-	CARAS SEVERIN	M	Adult	Mongrel	Outdoor	+	shelter	Rural
CS15	-	-	-	CARAS SEVERIN	M	Adult	Mongrel	Outdoor	+	shelter	Rural
CS16	-	-	-	CARAS SEVERIN	F	Adult	Mongrel	Outdoor	+	shelter	Rural
CS17	-	-	-	CARAS SEVERIN	M	Adult	Mongrel	Outdoor	+	shelter	Rural
CS18	-	-	-	CARAS SEVERIN	M	Adult	Mongrel	Outdoor	+	shelter	Rural
CS19	-	-	-	CARAS SEVERIN	F	Adult	Mongrel	Outdoor	+	shelter	Rural
CS20	-	-	-	CARAS SEVERIN	F	Adult	Mongrel	Outdoor	+	shelter	Rural
CS21	-	-	-	CARAS SEVERIN	F	Adult	Mongrel	Outdoor	+	shelter	Rural
CS22	-	-	-	CARAS SEVERIN	F	Adult	Mongrel	Outdoor	+	shelter	Rural
CS23	-	-	-	CARAS SEVERIN	F	Adult	Mongrel	Outdoor	+	shelter	Rural
CS24	-	-	-	CARAS SEVERIN	F	Adult	Mongrel	Outdoor	+	shelter	Rural
CS25	-	-	-	CARAS SEVERIN	F	Young	Mongrel	Outdoor	+	shelter	Rural
CS26	-	-	-	CARAS SEVERIN	F	Young	Mongrel	Outdoor	+	shelter	Rural
CS27	-	-	-	CARAS SEVERIN	F	Adult	Mongrel	Outdoor	+	shelter	Rural
CS29	-	-	-	CARAS SEVERIN	F	Adult	Mongrel	Outdoor	+	shelter	Rural
CS30	-	-	-	CARAS SEVERIN	M	Adult	Mongrel	Outdoor	+	shelter	Rural
CS31	-	-	-	CARAS SEVERIN	F	Adult	Mongrel	Outdoor	+	shelter	Rural
CS32	-	-	-	CARAS SEVERIN	M	Adult	Mongrel	Outdoor	+	shelter	Rural
CS33	-	-	-	CARAS SEVERIN	M	Adult	Mongrel	Outdoor	+	shelter	Rural
CS34	-	-	-	CARAS SEVERIN	M	Adult	Mongrel	Outdoor	+	shelter	Rural
CS35	-	-	-	CARAS SEVERIN	F	Adult	Mongrel	Outdoor	+	shelter	Rural
CS36	-	-	-	CARAS SEVERIN	F	Adult	Mongrel	Outdoor	+	shelter	Rural
CS37	-	-	-	CARAS SEVERIN	M	Adult	Mongrel	Outdoor	+	shelter	Rural
CS38	-	-	-	CARAS SEVERIN	M	Adult	Mongrel	Outdoor	+	shelter	Rural
CS39	-	-	-	CARAS SEVERIN	F	Young	Mongrel	Outdoor	+	shelter	Rural
CS40	-	-	-	CARAS SEVERIN	F	Young	Mongrel	Outdoor	+	shelter	Rural
CS41	-	-	-	CARAS SEVERIN	F	Adult	Mongrel	Outdoor	+	shelter	Rural
CS42	-	-	-	CARAS SEVERIN	F	Young	Mongrel	Outdoor	+	shelter	Rural
CS43	-	-	-	CARAS SEVERIN	M	Old	Mongrel	Outdoor	+	shelter	Rural
CS44	-	-	-	CARAS SEVERIN	M	Adult	Mongrel	Outdoor	+	shelter	Rural
CS45	-	-	-	CARAS SEVERIN	M	Young	Mongrel	Outdoor	+	shelter	Rural
CS46	-	-	-	CARAS SEVERIN	F	Young	Mongrel	Outdoor	+	shelter	Rural
CS47	-	-	-	CARAS SEVERIN	M	Adult	Mongrel	Outdoor	+	shelter	Rural
CS48	-	-	-	CARAS SEVERIN	M	Adult	Mongrel	Outdoor	+	shelter	Rural
CS49	-	-	-	CARAS SEVERIN	F	Adult	Mongrel	Outdoor	+	shelter	Rural
CS50	-	-	-	CARAS SEVERIN	M	Old	Mongrel	Outdoor	+	shelter	Rural
CS51	-	-	-	CARAS SEVERIN	M	Adult	Mongrel	Outdoor	+	shelter	Rural
CS52	-	-	-	CARAS SEVERIN	F	Adult	Mongrel	Outdoor	+	shelter	Rural
CS53	-	-	-	CARAS SEVERIN	F	Adult	Mongrel	Outdoor	+	shelter	Rural
CS54	-	-	-	CARAS SEVERIN	F	Young	Mongrel	Outdoor	+	shelter	Rural
CS55	-	-	-	CARAS SEVERIN	M	Adult	Mongrel	Outdoor	+	shelter	Rural
CS56	-	-	-	CARAS SEVERIN	M	Adult	Mongrel	Outdoor	+	shelter	Rural
CS57	-	-	-	CARAS SEVERIN	M	Puppies	Mongrel	Outdoor	+	shelter	Rural
CS58	-	-	-	CARAS SEVERIN	F	Adult	Mongrel	Outdoor	+	shelter	Rural
CS59	-	-	-	CARAS SEVERIN	F	Young	Mongrel	Outdoor	+	shelter	Rural
CS60	-	-	-	CARAS SEVERIN	F	Young	Mongrel	Outdoor	+	shelter	Rural
CS61	-	-	-	CARAS SEVERIN	F	Adult	Mongrel	Outdoor	+	shelter	Rural
CS62	-	-	-	CARAS SEVERIN	M	Adult	Mongrel	Outdoor	+	shelter	Rural
CS63	-	-	-	CARAS SEVERIN	M	Puppies	Mongrel	Outdoor	+	shelter	Rural
CS64	-	-	-	CARAS SEVERIN	M	Young	Mongrel	Outdoor	+	shelter	Rural
CS65	-	-	-	CARAS SEVERIN	F	Adult	Mongrel	Outdoor	+	shelter	Rural
CS66	-	-	-	CARAS SEVERIN	F	Adult	Mongrel	Outdoor	+	shelter	Rural
CS67	-	-	-	CARAS SEVERIN	M	Adult	Mongrel	Outdoor	+	shelter	Rural
CS68	-	-	-	CARAS SEVERIN	F	Adult	Mongrel	Outdoor	+	shelter	Rural
CS69	-	-	-	CARAS SEVERIN	F	Young	Mongrel	Outdoor	+	shelter	Rural
CS70	-	-	-	CARAS SEVERIN	F	Adult	Mongrel	Outdoor	+	shelter	Rural
CS71	-	-	-	CARAS SEVERIN	M	Young	Mongrel	Outdoor	+	shelter	Rural
CS72	-	-	-	CARAS SEVERIN	M	Young	Mongrel	Outdoor	+	shelter	Rural
CS73	-	-	-	CARAS SEVERIN	F	Adult	Mongrel	Outdoor	+	security	Rural
CS74	-	-	-	CARAS SEVERIN	M	Adult	Pure breed	Outdoor	+	hunting	Rural
CS75	-	-	-	CARAS SEVERIN	M	Adult	Mongrel	Outdoor	+	security	Rural
CS76	-	-	-	CARAS SEVERIN	F	Young	Pure breed	Outdoor	+	security	Rural
CS77	-	-	-	CARAS SEVERIN	M	Adult	Mongrel	Outdoor	+	security	Rural
CS78	-	-	-	CARAS SEVERIN	F	Young	Mongrel	Outdoor	+	security	Rural
CS79	-	-	-	CARAS SEVERIN	F	Adult	Mongrel	Outdoor	+	security	Rural
CS80	-	-	-	CARAS SEVERIN	F	Adult	Mongrel	Outdoor	+	security	Rural
CS81	-	-	-	CARAS SEVERIN	M	Adult	Mongrel	Outdoor	+	security	Rural
CS82	-	-	-	CARAS SEVERIN	M	Young	Mongrel	Outdoor	+	security	Rural
CS83	-	-	-	CARAS SEVERIN	F	Young	Pure breed	Outdoor	+	security	Rural
CS84	-	-	-	CARAS SEVERIN	M	Adult	Pure breed	Outdoor	+	shepherd	Rural
CS85	-	-	-	CARAS SEVERIN	M	Adult	Pure breed	Outdoor	+	shepherd	Rural
CS86	-	-	-	CARAS SEVERIN	M	Adult	Pure breed	Outdoor	+	shepherd	Rural
CS87	-	-	-	CARAS SEVERIN	F	Young	Pure breed	Outdoor	+	shepherd	Rural
CS88	-	-	-	CARAS SEVERIN	F	Young	Mongrel	Outdoor	+	shepherd	Rural
CS89	-	-	-	CARAS SEVERIN	F	Adult	Mongrel	Outdoor	+	shepherd	Rural
CS90	-	-	-	CARAS SEVERIN	M	Adult	Pure breed	Outdoor	+	security	Rural
CS91	-	-	-	CARAS SEVERIN	M	Young	Mongrel	Outdoor	+	security	Rural
CS92	-	-	-	CARAS SEVERIN	F	Adult	Pure breed	Outdoor	+	hunting	Rural
CS93	-	-	-	CARAS SEVERIN	M	Adult	Mixed	Outdoor	+	security	Rural
CS94	-	-	-	CARAS SEVERIN	F	Young	Mongrel	Outdoor	+	hunting	Rural
CS95	-	-	-	CARAS SEVERIN	F	Adult	Pure breed	Outdoor	+	security	Rural
CS96	-	-	-	CARAS SEVERIN	M	Young	Mongrel	Outdoor	+	security	Rural
CS97	-	-	-	CARAS SEVERIN	F	Adult	Mongrel	Outdoor	+	security	Rural
CS98	-	-	-	CARAS SEVERIN	M	Young	Mongrel	Outdoor	+	security	Rural
CS99	-	-	-	CARAS SEVERIN	M	Adult	Pure breed	Outdoor	+	security	Rural
HD01	-	-	-	HUNEDOARA	M	Adult	Mongrel	Outdoor	+	security	Rural
HD02	-	-	-	HUNEDOARA	F	Young	Mongrel	Outdoor	+	security	Rural
HD03	-	-	-	HUNEDOARA	M	Adult	Pure breed	Outdoor	+	security	Rural
HD04	-	-	-	HUNEDOARA	M	Adult	Pure breed	Outdoor	+	security	Rural
BH110	-	+	+	BIHOR	F	Adult	Pure breed	Outdoor	+	security	Urban
HD06	-	-	-	HUNEDOARA	F	Adult	Pure breed	Outdoor	+	security	Rural
HD07	-	-	-	HUNEDOARA	M	Adult	Pure breed	Outdoor	+	security	Rural
HD08	-	-	-	HUNEDOARA	F	Young	Pure breed	Outdoor	+	security	Rural
HD09	-	-	-	HUNEDOARA	M	Young	Pure breed	Outdoor	+	security	Rural
HD10	-	-	-	HUNEDOARA	F	Young	Pure breed	Outdoor	+	security	Rural
HD11	-	-	-	HUNEDOARA	M	Adult	Mongrel	Outdoor	+	security	Rural
HD12	-	-	-	HUNEDOARA	M	Young	Mongrel	Outdoor	+	security	Rural
HD13	-	-	-	HUNEDOARA	M	Adult	Mongrel	Outdoor	+	security	Rural
HD14	-	-	-	HUNEDOARA	M	Adult	Mongrel	Outdoor	+	security	Rural
CT16	-	+	+	CONSTANTA	M	Adult	Mongrel	Indoor	-	shelter	Urban
HD16	-	-	-	HUNEDOARA	M	Young	Pure breed	Outdoor	+	security	Rural
HD17	-	-	-	HUNEDOARA	M	Adult	Pure breed	Outdoor	+	security	Rural
HD18	-	-	-	HUNEDOARA	M	Adult	Mongrel	Outdoor	+	security	Rural
HD19	-	-	-	HUNEDOARA	M	Adult	Mongrel	Outdoor	+	security	Rural
HD20	-	-	-	HUNEDOARA	M	Adult	Pure breed	Outdoor	+	security	Rural
HD21	-	-	-	HUNEDOARA	F	Adult	Mongrel	Outdoor	+	security	Rural
HD22	-	-	-	HUNEDOARA	M	Old	Mongrel	Outdoor	+	security	Rural
HD23	-	-	-	HUNEDOARA	M	Adult	Mongrel	Outdoor	+	security	Rural
HD24	-	-	-	HUNEDOARA	M	Adult	Mongrel	Outdoor	+	security	Rural
HD25	-	-	-	HUNEDOARA	M	Adult	Mongrel	Outdoor	+	security	Rural
HD26	-	-	-	HUNEDOARA	F	Adult	Pure breed	Outdoor	+	security	Rural
HD27	-	-	-	HUNEDOARA	M	Adult	Mongrel	Outdoor	+	security	Rural
HD28	-	-	-	HUNEDOARA	M	Adult	Mongrel	Outdoor	+	security	Rural
HD29	-	-	-	HUNEDOARA	M	Adult	Mongrel	Outdoor	+	security	Rural
HD30	-	-	-	HUNEDOARA	M	Adult	Pure breed	Outdoor	+	security	Rural
HD31	-	-	-	HUNEDOARA	F	Adult	Pure breed	Outdoor	+	security	Rural
HD32	-	-	-	HUNEDOARA	M	Old	Pure breed	Outdoor	+	security	Rural
HD33	-	-	-	HUNEDOARA	M	Adult	Pure breed	Outdoor	+	security	Rural
HD34	-	-	-	HUNEDOARA	F	Adult	Pure breed	Outdoor	+	security	Rural
HD35	-	-	-	HUNEDOARA	M	Adult	Pure breed	Outdoor	+	security	Rural
HR12	-	+	+	HARGHITA	M	Puppies	Mongrel	Outdoor	+	shepherd	Rural
HD37	-	-	-	HUNEDOARA	M	Adult	Mongrel	Outdoor	+	security	Rural
MH04	-	-	-	MEHEDINTI	F	Puppies	Mongrel	Outdoor	-	security	Rural
MH05	-	-	-	MEHEDINTI	F	Adult	Mongrel	Outdoor	+	security	Rural
MH06	-	-	-	MEHEDINTI	M	Adult	Mongrel	Outdoor	+	security	Rural
MH07	-	-	-	MEHEDINTI	F	Adult	Mongrel	Outdoor	-	security	Rural
MH08	-	-	-	MEHEDINTI	M	Young	Mongrel	Outdoor	-	security	Rural
MH1	-	-	-	MEHEDINTI	M	Adult	Mongrel	Outdoor	+	security	Rural
MH11	-	-	-	MEHEDINTI	M	Young	Mongrel	Outdoor	-	security	Rural
HR19	-	+	+	HARGHITA	F	Young	Pure breed	Outdoor	+	shepherd	Rural
MH14	-	-	-	MEHEDINTI	M	Adult	Mongrel	Outdoor	-	security	Rural
MH15	-	-	-	MEHEDINTI	M	Adult	Mongrel	Outdoor	-	security	Rural
MH16	-	-	-	MEHEDINTI	M	Adult	Mongrel	Outdoor	+	security	Rural
MH17	-	-	-	MEHEDINTI	M	Adult	Mongrel	Outdoor	+	security	Rural
MH18	-	-	-	MEHEDINTI	M	Adult	Mongrel	Outdoor	-	security	Rural
MH20	-	-	-	MEHEDINTI	M	Old	Mongrel	Outdoor	-	security	Rural
MH21	-	-	-	MEHEDINTI	M	Adult	Mongrel	Outdoor	+	security	Rural
MH23	-	-	-	MEHEDINTI	F	Young	Mongrel	Outdoor	+	security	Rural
MH24	-	-	-	MEHEDINTI	M	Adult	Pure breed	Outdoor	+	security	Rural
MH25	+	-	+	MEHEDINTI	F	Adult	Pure breed	Outdoor	+	security	Rural
MH26	-	-	-	MEHEDINTI	M	Adult	Pure breed	Outdoor	+	security	Rural
MH27	-	-	-	MEHEDINTI	F	Adult	Mongrel	Outdoor	-	security	Rural
MH28	-	-	-	MEHEDINTI	M	Adult	Mongrel	Outdoor	+	security	Rural
MH29	-	-	-	MEHEDINTI	F	Young	Mongrel	Outdoor	+	security	Rural
MH30	-	-	-	MEHEDINTI	F	Young	Mongrel	Outdoor	+	security	Rural
MH31	-	-	-	MEHEDINTI	M	Adult	Mongrel	Outdoor	+	security	Rural
MH32	-	-	-	MEHEDINTI	M	Adult	Mongrel	Outdoor	+	security	Rural
MH34	-	-	-	MEHEDINTI	M	Adult	Mongrel	Indoor	-	shelter	Urban
MH35	-	-	-	MEHEDINTI	M	Adult	Mongrel	Indoor	-	shelter	Urban
MH36	-	-	-	MEHEDINTI	F	Adult	Mongrel	Indoor	-	shelter	Urban
MH37	-	-	-	MEHEDINTI	F	Adult	Pure breed	Indoor	-	shelter	Urban
MH38	-	-	-	MEHEDINTI	F	Adult	Mongrel	Indoor	-	shelter	Urban
MH39	-	-	-	MEHEDINTI	F	Adult	Mongrel	Indoor	-	shelter	Urban
MH40	-	-	-	MEHEDINTI	M	Adult	Mongrel	Indoor	-	shelter	Urban
MH41	-	-	-	MEHEDINTI	F	Adult	Mongrel	Indoor	-	shelter	Urban
MH42	-	-	-	MEHEDINTI	F	Adult	Mongrel	Indoor	-	shelter	Urban
MH43	-	-	-	MEHEDINTI	F	Adult	Mongrel	Indoor	-	shelter	Urban
MH44	-	-	-	MEHEDINTI	F	Adult	Mongrel	Indoor	-	shelter	Urban
MH45	-	-	-	MEHEDINTI	M	Adult	Mongrel	Indoor	-	shelter	Urban
MH46	-	-	-	MEHEDINTI	F	Adult	Mongrel	Indoor	-	shelter	Urban
MH47	-	-	-	MEHEDINTI	M	Adult	Mongrel	Indoor	-	shelter	Urban
MH48	-	-	-	MEHEDINTI	M	Adult	Mongrel	Indoor	-	shelter	Urban
MH49	-	-	-	MEHEDINTI	F	Adult	Mongrel	Indoor	-	shelter	Urban
MH50	-	-	-	MEHEDINTI	F	Adult	Mongrel	Indoor	-	shelter	Urban
MH51	-	-	-	MEHEDINTI	M	Adult	Mongrel	Indoor	-	shelter	Urban
MH52	-	-	-	MEHEDINTI	F	Adult	Mongrel	Indoor	-	shelter	Urban
MH53	-	-	-	MEHEDINTI	F	Adult	Mongrel	Indoor	-	shelter	Urban
MH54	-	-	-	MEHEDINTI	F	Adult	Mongrel	Indoor	-	shelter	Urban
MH55	-	-	-	MEHEDINTI	F	Adult	Mongrel	Indoor	-	shelter	Urban
MH56	-	-	-	MEHEDINTI	F	Adult	Pure breed	Indoor	-	shelter	Urban
MH57	-	-	-	MEHEDINTI	M	Adult	Mongrel	Indoor	-	shelter	Urban
MH58	-	-	-	MEHEDINTI	M	Adult	Mongrel	Indoor	-	shelter	Urban
MH59	-	-	-	MEHEDINTI	M	Adult	Mongrel	Indoor	-	shelter	Urban
MH60	-	-	-	MEHEDINTI	M	Adult	Pure breed	Indoor	-	hunting	Urban
MH61	-	-	-	MEHEDINTI	M	Adult	Mongrel	Indoor	-	shelter	Urban
MH62	-	-	-	MEHEDINTI	M	Adult	Pure breed	Indoor	-	hunting	Urban
MH63	-	-	-	MEHEDINTI	M	Adult	Pure breed	Indoor	-	hunting	Urban
MH64	-	-	-	MEHEDINTI	M	Adult	Pure breed	Indoor	-	hunting	Urban
MH65	-	-	-	MEHEDINTI	M	Adult	Pure breed	Indoor	-	hunting	Urban
MH66	-	-	-	MEHEDINTI	F	Adult	Pure breed	Indoor	-	hunting	Urban
MH67	-	-	-	MEHEDINTI	F	Adult	Mixed	Indoor	-	shelter	Urban
MH68	-	-	-	MEHEDINTI	F	Adult	Pure breed	Indoor	-	hunting	Urban
MH69	-	-	-	MEHEDINTI	F	Adult	Mongrel	Indoor	-	shelter	Urban
MH70	-	-	-	MEHEDINTI	F	Adult	Mongrel	Indoor	-	shelter	Urban
HR30	-	+	+	HARGHITA	F	Adult	Pure breed	Outdoor	+	shepherd	Rural
MH72	-	-	-	MEHEDINTI	M	Adult	Mongrel	Indoor	-	shelter	Urban
MH73	-	-	-	MEHEDINTI	F	Adult	Mongrel	Indoor	-	shelter	Urban
MH74	-	-	-	MEHEDINTI	F	Adult	Mongrel	Indoor	-	shelter	Urban
MH75	-	-	-	MEHEDINTI	F	Adult	Mongrel	Indoor	-	shelter	Urban
MH76	-	-	-	MEHEDINTI	F	Adult	Mongrel	Indoor	-	shelter	Urban
MH77	-	-	-	MEHEDINTI	F	Adult	Mongrel	Indoor	-	shelter	Urban
MH78	-	-	-	MEHEDINTI	F	Adult	Mongrel	Indoor	-	shelter	Urban
MH79	-	-	-	MEHEDINTI	M	Adult	Mongrel	Indoor	-	shelter	Urban
MH80	-	-	-	MEHEDINTI	M	Adult	Mongrel	Indoor	-	shelter	Urban
MH81	-	-	-	MEHEDINTI	F	Adult	Mongrel	Indoor	-	shelter	Urban
MH82	-	-	-	MEHEDINTI	F	Adult	Mongrel	Indoor	-	shelter	Urban
MH83	-	-	-	MEHEDINTI	M	Adult	Mongrel	Indoor	-	shelter	Urban
MH84	-	-	-	MEHEDINTI	M	Adult	Mongrel	Indoor	-	shelter	Urban
MH85	-	-	-	MEHEDINTI	M	Adult	Mongrel	Indoor	-	shelter	Urban
MH86	-	-	-	MEHEDINTI	F	Adult	Mongrel	Indoor	-	shelter	Urban
MH87	-	-	-	MEHEDINTI	M	Adult	Mongrel	Indoor	-	shelter	Urban
MH88	-	-	-	MEHEDINTI	M	Adult	Mongrel	Indoor	-	shelter	Urban
MH89	-	-	-	MEHEDINTI	F	Adult	Mongrel	Indoor	-	shelter	Urban
MH90	-	-	-	MEHEDINTI	M	Adult	Mongrel	Indoor	-	shelter	Urban
MH91	-	-	-	MEHEDINTI	M	Adult	Mongrel	Indoor	-	shelter	Urban
MH92	-	-	-	MEHEDINTI	M	Adult	Mongrel	Indoor	-	shelter	Urban
MH93	-	-	-	MEHEDINTI	M	Adult	Mongrel	Indoor	-	shelter	Urban
MH94	-	-	-	MEHEDINTI	M	Adult	Mongrel	Indoor	-	shelter	Urban
MH95	-	-	-	MEHEDINTI	M	Adult	Mongrel	Indoor	-	shelter	Urban
MH96	-	-	-	MEHEDINTI	M	Adult	Mongrel	Indoor	-	shelter	Urban
MM01	-	-	-	MARAMURES	M	Adult	Pure breed	Outdoor	+	hunting	Rural
MM02	-	-	-	MARAMURES	F	Adult	Pure breed	Outdoor	+	hunting	Rural
MM03	-	-	-	MARAMURES	F	Adult	Pure breed	Outdoor	+	hunting	Rural
MM04	-	-	-	MARAMURES	M	Young	Mixed	Outdoor	+	hunting	Rural
HD05	-	+	+	HUNEDOARA	M	Adult	Pure breed	Outdoor	+	security	Rural
MM06	-	-	-	MARAMURES	M	Adult	Mongrel	Outdoor	+	security	Rural
MM07	-	-	-	MARAMURES	M	Adult	Pure breed	Outdoor	+	hunting	Rural
MM08	-	-	-	MARAMURES	M	Adult	Pure breed	Outdoor	+	hunting	Rural
MM09	-	-	-	MARAMURES	M	Adult	Pure breed	Outdoor	+	hunting	Rural
MM10	-	-	-	MARAMURES	M	Adult	Pure breed	Outdoor	+	hunting	Rural
MM100	-	-	-	MARAMURES	M	Adult	Mongrel	Outdoor	+	shelter	Urban
MM101	-	-	-	MARAMURES	F	Adult	Mongrel	Outdoor	+	shelter	Urban
MM102	-	-	-	MARAMURES	F	Young	Mongrel	Outdoor	+	shelter	Urban
MM103	-	-	-	MARAMURES	F	Adult	Mongrel	Outdoor	+	shelter	Urban
MM107	-	-	-	MARAMURES	F	Adult	Mongrel	Outdoor	+	shelter	Urban
MM108	-	-	-	MARAMURES	F	Adult	Mongrel	Outdoor	+	shelter	Urban
MM11	-	-	-	MARAMURES	M	Adult	Mongrel	Outdoor	+	security	Rural
MM111	-	-	-	MARAMURES	M	Adult	Mongrel	Outdoor	+	shelter	Urban
MM112	-	-	-	MARAMURES	F	Adult	Mongrel	Outdoor	+	shelter	Urban
MM113	-	-	-	MARAMURES	F	Adult	Mongrel	Outdoor	+	shelter	Urban
MM114	-	-	-	MARAMURES	F	Adult	Mongrel	Outdoor	+	shelter	Urban
MM115	-	-	-	MARAMURES	M	Adult	Mongrel	Outdoor	+	shelter	Urban
MM117	-	-	-	MARAMURES	F	Adult	Mongrel	Outdoor	+	shelter	Urban
MM118	-	-	-	MARAMURES	F	Adult	Mongrel	Outdoor	+	shelter	Urban
MM119	-	-	-	MARAMURES	F	Adult	Mongrel	Outdoor	+	shelter	Urban
MM12	-	-	-	MARAMURES	M	Young	Mongrel	Outdoor	+	security	Rural
MM125	-	-	-	MARAMURES	F	Adult	Mongrel	Outdoor	+	shelter	Urban
MM126	-	-	-	MARAMURES	M	Adult	Mongrel	Outdoor	+	shelter	Urban
MM13	-	-	-	MARAMURES	F	Adult	Mongrel	Outdoor	+	security	Rural
MM130	-	-	-	MARAMURES	F	Adult	Mongrel	Outdoor	+	shelter	Urban
MM131	-	-	-	MARAMURES	F	Young	Mongrel	Outdoor	+	shelter	Urban
MM132	-	-	-	MARAMURES	F	Adult	Mongrel	Outdoor	+	shelter	Urban
MM133	-	-	-	MARAMURES	F	Adult	Mongrel	Outdoor	+	shelter	Urban
MM134	-	-	-	MARAMURES	M	Adult	Mongrel	Outdoor	+	shelter	Urban
MM135	-	-	-	MARAMURES	F	Adult	Mongrel	Outdoor	+	shelter	Urban
MM136	-	-	-	MARAMURES	F	Adult	Mongrel	Outdoor	+	shelter	Urban
MM137	-	-	-	MARAMURES	F	Adult	Mongrel	Outdoor	+	shelter	Urban
MM138	-	-	-	MARAMURES	M	Adult	Mongrel	Outdoor	+	shelter	Urban
MM14	-	-	-	MARAMURES	M	Adult	Mongrel	Outdoor	+	security	Rural
MM140	-	-	-	MARAMURES	F	Adult	Mongrel	Outdoor	+	shelter	Urban
MM15	-	-	-	MARAMURES	F	Young	Mongrel	Outdoor	+	security	Rural
MM16	-	-	-	MARAMURES	M	Adult	Pure breed	Outdoor	+	hunting	Rural
MM17	-	-	-	MARAMURES	M	Young	Pure breed	Outdoor	+	hunting	Rural
MM18	-	-	-	MARAMURES	F	Adult	Pure breed	Outdoor	+	security	Rural
MM19	-	-	-	MARAMURES	M	Young	Mongrel	Outdoor	+	security	Rural
MM20	-	-	-	MARAMURES	F	Adult	Pure breed	Outdoor	+	hunting	Rural
MM21	-	-	-	MARAMURES	M	Adult	Pure breed	Outdoor	+	hunting	Rural
MM22	-	-	-	MARAMURES	F	Old	Mongrel	Outdoor	+	security	Rural
MM23	-	-	-	MARAMURES	M	Young	Pure breed	Outdoor	+	hunting	Rural
MM24	-	-	-	MARAMURES	M	Adult	Pure breed	Outdoor	+	hunting	Rural
MM25	-	-	-	MARAMURES	F	Young	Mongrel	Outdoor	+	security	Rural
MM26	-	-	-	MARAMURES	M	Adult	Mongrel	Outdoor	+	security	Rural
MM27	-	-	-	MARAMURES	M	Adult	Pure breed	Outdoor	+	hunting	Rural
MM28	-	-	-	MARAMURES	M	Old	Pure breed	Outdoor	+	hunting	Rural
MM29	-	-	-	MARAMURES	M	Old	Mongrel	Outdoor	-	security	Rural
HD15	-	+	+	HUNEDOARA	M	Adult	Pure breed	Outdoor	+	security	Rural
MM31	-	-	-	MARAMURES	M	Young	Pure breed	Outdoor	+	security	Rural
MM32	-	-	-	MARAMURES	M	Adult	Pure breed	Outdoor	+	security	Rural
MM33	-	-	-	MARAMURES	F	Adult	Pure breed	Outdoor	+	security	Rural
MM34	-	-	-	MARAMURES	F	Adult	Pure breed	Outdoor	+	security	Rural
MM35	-	-	-	MARAMURES	F	Adult	Pure breed	Outdoor	+	security	Rural
MM36	-	-	-	MARAMURES	M	Adult	Pure breed	Outdoor	+	security	Rural
MM37	-	-	-	MARAMURES	M	Adult	Pure breed	Outdoor	+	security	Rural
MM38	-	-	-	MARAMURES	M	Young	Mongrel	Outdoor	+	security	Rural
MM39	+	-	+	MARAMURES	F	Adult	Mongrel	Outdoor	+	security	Rural
MM40	-	-	-	MARAMURES	M	Adult	Pure breed	Outdoor	+	security	Rural
MM41	-	-	-	MARAMURES	M	Young	Pure breed	Outdoor	+	security	Rural
MM42	-	-	-	MARAMURES	F	Adult	Pure breed	Outdoor	+	security	Rural
MM43	-	-	-	MARAMURES	F	Adult	Pure breed	Outdoor	+	security	Rural
MM44	-	-	-	MARAMURES	M	Adult	Mongrel	Outdoor	+	security	Rural
MM45	-	-	-	MARAMURES	M	Adult	Mongrel	Outdoor	+	security	Rural
MM46	-	-	-	MARAMURES	M	Young	Mongrel	Outdoor	+	security	Rural
MM47	-	-	-	MARAMURES	M	Adult	Pure breed	Outdoor	+	security	Rural
MM48	-	-	-	MARAMURES	F	Young	Mongrel	Outdoor	+	security	Rural
MM49	-	-	-	MARAMURES	M	Adult	Pure breed	Outdoor	+	security	Rural
MM50	-	-	-	MARAMURES	M	Old	Pure breed	Outdoor	+	security	Rural
MM51	-	-	-	MARAMURES	M	Young	Mongrel	Outdoor	+	security	Rural
MM52	-	-	-	MARAMURES	M	Adult	Mongrel	Outdoor	+	security	Rural
MM53	-	-	-	MARAMURES	M	Adult	Mongrel	Outdoor	+	security	Rural
MM54	-	-	-	MARAMURES	M	Young	Mongrel	Outdoor	+	security	Rural
MM55	-	-	-	MARAMURES	M	Old	Mongrel	Outdoor	+	security	Rural
MM56	-	-	-	MARAMURES	M	Young	Mongrel	Outdoor	+	security	Rural
HD36	-	+	+	HUNEDOARA	M	Old	Mongrel	Outdoor	+	security	Rural
MM58	-	-	-	MARAMURES	M	Adult	Mongrel	Outdoor	+	security	Rural
MM59	-	-	-	MARAMURES	M	Adult	Mongrel	Outdoor	+	security	Rural
MM60	-	-	-	MARAMURES	M	Old	Mongrel	Outdoor	+	security	Rural
MM61	-	-	-	MARAMURES	M	Adult	Mongrel	Outdoor	+	security	Rural
MM62	-	-	-	MARAMURES	M	Adult	Mongrel	Outdoor	+	security	Rural
MM63	-	-	-	MARAMURES	M	Old	Mongrel	Outdoor	+	security	Rural
MM64	-	-	-	MARAMURES	F	Adult	Mongrel	Outdoor	+	security	Rural
MM65	-	-	-	MARAMURES	F	Adult	Mongrel	Outdoor	+	security	Rural
MM66	-	-	-	MARAMURES	M	Adult	Pure breed	Outdoor	+	hunting	Rural
MM67	-	-	-	MARAMURES	M	Adult	Pure breed	Outdoor	+	hunting	Rural
MM68	-	-	-	MARAMURES	M	Adult	Pure breed	Outdoor	+	hunting	Rural
MM69	-	-	-	MARAMURES	M	Adult	Pure breed	Outdoor	+	hunting	Rural
MM70	-	-	-	MARAMURES	M	Adult	Pure breed	Outdoor	+	hunting	Rural
MM71	-	-	-	MARAMURES	F	Young	Pure breed	Outdoor	+	hunting	Rural
MM72	-	-	-	MARAMURES	M	Adult	Pure breed	Outdoor	+	hunting	Rural
MM73	-	-	-	MARAMURES	M	Old	Pure breed	Outdoor	+	security	Rural
MM74	-	-	-	MARAMURES	F	Young	Mongrel	Outdoor	+	shelter	Urban
MM75	-	-	-	MARAMURES	F	Adult	Mongrel	Outdoor	+	shelter	Urban
MM76	-	-	-	MARAMURES	F	Adult	Mongrel	Outdoor	+	shelter	Urban
MM77	-	-	-	MARAMURES	F	Adult	Mongrel	Outdoor	+	shelter	Urban
MM78	-	-	-	MARAMURES	F	Adult	Mongrel	Outdoor	+	shelter	Urban
MM80	-	-	-	MARAMURES	F	Adult	Mongrel	Outdoor	+	shelter	Urban
MM81	-	-	-	MARAMURES	F	Adult	Mongrel	Outdoor	+	shelter	Urban
MM82	-	-	-	MARAMURES	M	Adult	Mongrel	Outdoor	+	shelter	Urban
MM83	-	-	-	MARAMURES	F	Adult	Mongrel	Outdoor	+	shelter	Urban
MM84	-	-	-	MARAMURES	F	Young	Mongrel	Outdoor	+	shelter	Urban
MM85	-	-	-	MARAMURES	M	Adult	Mongrel	Outdoor	+	shelter	Urban
MM86	-	-	-	MARAMURES	M	Adult	Mongrel	Outdoor	+	shelter	Urban
HD160	-	+	+	HUNEDOARA	M	Adult	Pure breed	Outdoor	+	shepherd	Rural
MM88	-	-	-	MARAMURES	F	Adult	Mongrel	Outdoor	+	shelter	Urban
MM89	-	-	-	MARAMURES	M	Adult	Mongrel	Outdoor	+	shelter	Urban
MM90	-	-	-	MARAMURES	F	Adult	Mongrel	Outdoor	+	shelter	Urban
MM91	-	-	-	MARAMURES	F	Old	Mongrel	Outdoor	+	shelter	Urban
MM92	-	-	-	MARAMURES	F	Adult	Mongrel	Outdoor	+	shelter	Urban
MM93	-	-	-	MARAMURES	M	Old	Mongrel	Outdoor	+	shelter	Urban
MM94	-	-	-	MARAMURES	M	Adult	Mongrel	Outdoor	+	shelter	Urban
MM95	-	-	-	MARAMURES	M	Adult	Mongrel	Outdoor	+	shelter	Urban
MM96	-	-	-	MARAMURES	F	Adult	Mongrel	Outdoor	+	shelter	Urban
MM98	-	-	-	MARAMURES	F	Adult	Mongrel	Outdoor	+	shelter	Urban
MM99	-	-	-	MARAMURES	F	Adult	Mongrel	Outdoor	+	shelter	Urban
SM01	-	-	-	SATU MARE	M	Adult	Mongrel	Indoor	-	shelter	Rural
SM02	-	-	-	SATU MARE	F	Adult	Mongrel	Indoor	-	shelter	Rural
SM03	-	-	-	SATU MARE	F	Adult	Mongrel	Indoor	-	shelter	Rural
SM04	-	-	-	SATU MARE	F	Adult	Mongrel	Indoor	-	shelter	Rural
SM05	-	-	-	SATU MARE	F	Young	Mongrel	Indoor	-	shelter	Rural
SM06	-	-	-	SATU MARE	F	Young	Mongrel	Indoor	-	shelter	Rural
SM07	-	-	-	SATU MARE	F	Adult	Mongrel	Indoor	-	shelter	Rural
SM08	-	-	-	SATU MARE	F	Adult	Mongrel	Indoor	-	shelter	Rural
SM09	-	-	-	SATU MARE	M	Adult	Mongrel	Indoor	-	shelter	Rural
SM10	-	-	-	SATU MARE	F	Adult	Mongrel	Indoor	-	shelter	Rural
SM11	-	-	-	SATU MARE	M	Adult	Mongrel	Indoor	-	shelter	Rural
SM12	-	-	-	SATU MARE	F	Adult	Mongrel	Indoor	-	shelter	Rural
SM13	-	-	-	SATU MARE	M	Adult	Mongrel	Indoor	-	shelter	Rural
SM14	-	-	-	SATU MARE	F	Adult	Mongrel	Indoor	-	shelter	Rural
SM15	-	-	-	SATU MARE	M	Adult	Mongrel	Indoor	-	shelter	Rural
SM16	-	-	-	SATU MARE	M	Adult	Mongrel	Indoor	-	shelter	Rural
SM17	-	-	-	SATU MARE	M	Adult	Mongrel	Indoor	-	shelter	Rural
SM19	-	-	-	SATU MARE	M	Adult	Mongrel	Indoor	-	shelter	Rural
SM20	-	-	-	SATU MARE	M	Adult	Mongrel	Indoor	-	shelter	Rural
SM21	-	-	-	SATU MARE	M	Adult	Mongrel	Indoor	-	shelter	Rural
SM22	-	-	-	SATU MARE	F	Adult	Mongrel	Indoor	-	shelter	Rural
SM23	-	-	-	SATU MARE	F	Adult	Mongrel	Indoor	-	shelter	Rural
SM24	-	-	-	SATU MARE	F	Adult	Mongrel	Indoor	-	shelter	Rural
SM25	-	-	-	SATU MARE	M	Adult	Mongrel	Indoor	-	shelter	Rural
SM26	-	-	-	SATU MARE	M	Adult	Mongrel	Indoor	-	shelter	Rural
SM27	-	-	-	SATU MARE	M	Adult	Mongrel	Indoor	-	shelter	Rural
SM28	-	-	-	SATU MARE	M	Adult	Mongrel	Indoor	-	shelter	Rural
SM29	-	-	-	SATU MARE	F	Adult	Mongrel	Indoor	-	shelter	Rural
SM30	-	-	-	SATU MARE	M	Young	Mongrel	Indoor	-	shelter	Rural
SM31	-	-	-	SATU MARE	M	Adult	Mongrel	Indoor	-	shelter	Rural
SM32	-	-	-	SATU MARE	M	Puppies	Mongrel	Indoor	-	shelter	Rural
SM33	-	-	-	SATU MARE	M	Young	Mongrel	Indoor	-	shelter	Rural
SM34	-	-	-	SATU MARE	F	Adult	Mongrel	Indoor	-	shelter	Rural
SM35	-	-	-	SATU MARE	F	Young	Mongrel	Indoor	-	shelter	Rural
SM36	-	-	-	SATU MARE	F	Adult	Mongrel	Indoor	-	shelter	Rural
SM37	-	-	-	SATU MARE	M	Adult	Mongrel	Indoor	-	shelter	Rural
SM38	-	-	-	SATU MARE	M	Adult	Mongrel	Indoor	-	shelter	Rural
HD164	-	+	+	HUNEDOARA	M	Young	Pure breed	Outdoor	+	shepherd	Rural
SM40	-	-	-	SATU MARE	F	Adult	Mongrel	Indoor	-	shelter	Rural
SM41	-	-	-	SATU MARE	F	Adult	Mongrel	Indoor	-	shelter	Rural
SM42	-	-	-	SATU MARE	F	Puppies	Mongrel	Indoor	-	shelter	Rural
SM43	-	-	-	SATU MARE	M	Adult	Mongrel	Indoor	-	shelter	Rural
SM44	-	-	-	SATU MARE	M	Adult	Mongrel	Indoor	-	shelter	Rural
HD47	-	+	+	HUNEDOARA	M	Adult	Mongrel	Indoor	-	shelter	Urban
SM49	-	-	-	SATU MARE	F	Adult	Mongrel	Indoor	-	shelter	Rural
TM100	-	-	-	TIMIS	M	Adult	Pure breed	Indoor	-	shelter	Rural
TM101	-	-	-	TIMIS	M	Young	Mongrel	Indoor	-	shelter	Rural
TM102	-	-	-	TIMIS	F	Adult	Mongrel	Indoor	-	shelter	Rural
TM103	-	-	-	TIMIS	M	Adult	Mongrel	Indoor	-	shelter	Rural
TM104	-	-	-	TIMIS	F	Adult	Mongrel	Indoor	-	shelter	Rural
TM105	-	-	-	TIMIS	M	Adult	Mongrel	Indoor	-	shelter	Rural
TM106	-	-	-	TIMIS	F	Adult	Mongrel	Indoor	-	shelter	Rural
TM107	-	-	-	TIMIS	F	Adult	Mongrel	Indoor	-	shelter	Rural
TM108	-	-	-	TIMIS	M	Adult	Mongrel	Indoor	-	shelter	Rural
TM109	-	-	-	TIMIS	F	Adult	Mongrel	Indoor	-	shelter	Rural
TM110	-	-	-	TIMIS	F	Adult	Mongrel	Indoor	-	shelter	Rural
TM111	-	-	-	TIMIS	M	Young	Mixed	Indoor	-	shelter	Rural
TM112	-	-	-	TIMIS	F	Adult	Mongrel	Indoor	-	shelter	Rural
TM113	-	-	-	TIMIS	F	Adult	Mongrel	Indoor	-	shelter	Rural
TM114	-	-	-	TIMIS	M	Adult	Mongrel	Indoor	-	shelter	Rural
TM115	-	-	-	TIMIS	F	Adult	Mongrel	Indoor	-	shelter	Rural
TM116	-	-	-	TIMIS	F	Adult	Pure breed	Indoor	-	shelter	Rural
TM117	-	-	-	TIMIS	F	Adult	Mongrel	Indoor	-	shelter	Rural
TM118	-	-	-	TIMIS	M	Old	Mongrel	Indoor	-	shelter	Rural
TM119	-	-	-	TIMIS	M	Adult	Mongrel	Indoor	-	shelter	Rural
TM120	-	-	-	TIMIS	M	Adult	Mongrel	Indoor	-	shelter	Rural
TM121	-	-	-	TIMIS	M	Adult	Mongrel	Indoor	-	shelter	Rural
TM122	-	-	-	TIMIS	M	Adult	Mongrel	Indoor	-	shelter	Rural
TM123	-	-	-	TIMIS	F	Adult	Mixed	Indoor	-	shelter	Rural
TM124	-	-	-	TIMIS	M	Adult	Mongrel	Indoor	-	shelter	Rural
TM125	-	-	-	TIMIS	M	Adult	Mongrel	Indoor	-	shelter	Rural
TM126	-	-	-	TIMIS	M	Adult	Mongrel	Indoor	-	shelter	Rural
TM127	-	-	-	TIMIS	F	Adult	Mongrel	Indoor	-	shelter	Rural
HD63	-	+	+	HUNEDOARA	M	Adult	Mongrel	Indoor	-	shelter	Urban
TM129	-	-	-	TIMIS	M	Adult	Mongrel	Indoor	-	shelter	Rural
TM130	-	-	-	TIMIS	M	Adult	Mongrel	Indoor	-	shelter	Rural
TM131	-	-	-	TIMIS	M	Adult	Mongrel	Indoor	-	shelter	Rural
TM132	-	-	-	TIMIS	M	Adult	Mongrel	Indoor	-	shelter	Rural
TM133	-	-	-	TIMIS	M	Old	Mongrel	Indoor	-	shelter	Rural
TM134	-	-	-	TIMIS	F	Adult	Mixed	Indoor	-	shelter	Rural
TM135	-	-	-	TIMIS	F	Young	Mongrel	Indoor	-	shelter	Rural
TM136	-	-	-	TIMIS	F	Adult	Mongrel	Indoor	-	shelter	Rural
TM137	-	-	-	TIMIS	F	Young	Mongrel	Indoor	-	shelter	Rural
TM138	-	-	-	TIMIS	M	Old	Mongrel	Indoor	-	shelter	Rural
TM139	-	-	-	TIMIS	F	Adult	Mongrel	Indoor	-	shelter	Rural
TM140	-	-	-	TIMIS	F	Young	Mongrel	Indoor	-	shelter	Rural
TM141	-	-	-	TIMIS	M	Adult	Mongrel	Indoor	-	shelter	Rural
TM142	-	-	-	TIMIS	F	Adult	Mongrel	Indoor	-	shelter	Rural
TM143	-	-	-	TIMIS	F	Adult	Mongrel	Indoor	-	shelter	Rural
TM144	-	-	-	TIMIS	M	Adult	Mixed	Indoor	-	shelter	Rural
TM145	-	-	-	TIMIS	F	Adult	Mongrel	Indoor	-	shelter	Rural
TM146	-	-	-	TIMIS	M	Adult	Mongrel	Indoor	-	shelter	Rural
TM147	-	-	-	TIMIS	F	Adult	Mongrel	Indoor	-	shelter	Rural
TM148	-	-	-	TIMIS	M	Adult	Mongrel	Indoor	-	shelter	Rural
HD73	-	+	+	HUNEDOARA	M	Adult	Mongrel	Indoor	-	shelter	Urban
TM150	-	-	-	TIMIS	M	Adult	Mongrel	Indoor	-	shelter	Rural
TM151	-	-	-	TIMIS	F	Adult	Mongrel	Indoor	-	shelter	Rural
TM152	-	-	-	TIMIS	F	Adult	Mongrel	Indoor	-	shelter	Rural
TM153	-	-	-	TIMIS	F	Adult	Mongrel	Indoor	-	shelter	Rural
TM154	-	-	-	TIMIS	F	Young	Mongrel	Indoor	-	shelter	Rural
TM155	-	-	-	TIMIS	M	Adult	Mixed	Indoor	-	shelter	Rural
TM156	-	-	-	TIMIS	F	Adult	Mixed	Indoor	-	shelter	Rural
TM157	-	-	-	TIMIS	M	Adult	Mongrel	Indoor	-	shelter	Rural
TM158	-	-	-	TIMIS	M	Adult	Mongrel	Indoor	-	shelter	Rural
TM159	-	-	-	TIMIS	F	Adult	Mongrel	Indoor	-	shelter	Rural
TM51	-	-	-	TIMIS	F	Adult	Mongrel	Indoor	-	shelter	Rural
TM52	-	-	-	TIMIS	M	Adult	Mongrel	Indoor	-	shelter	Rural
TM53	-	-	-	TIMIS	F	Adult	Mongrel	Indoor	-	shelter	Rural
TM54	-	-	-	TIMIS	M	Old	Mongrel	Indoor	-	shelter	Rural
TM55	-	-	-	TIMIS	F	Adult	Mongrel	Indoor	-	shelter	Rural
TM56	-	-	-	TIMIS	F	Old	Mongrel	Indoor	-	shelter	Rural
TM57	-	-	-	TIMIS	F	Adult	Mixed	Indoor	-	shelter	Rural
TM58	-	-	-	TIMIS	F	Adult	Mongrel	Indoor	-	shelter	Rural
TM59	-	-	-	TIMIS	M	Adult	Mixed	Indoor	-	shelter	Rural
TM60	-	-	-	TIMIS	M	Young	Mongrel	Indoor	-	shelter	Rural
TM61	-	-	-	TIMIS	M	Adult	Mongrel	Indoor	-	shelter	Rural
TM62	-	-	-	TIMIS	M	Adult	Mongrel	Indoor	-	shelter	Rural
TM63	-	-	-	TIMIS	M	Adult	Mongrel	Indoor	-	shelter	Rural
TM64	-	-	-	TIMIS	M	Adult	Mongrel	Indoor	-	shelter	Rural
TM65	-	-	-	TIMIS	F	Adult	Mongrel	Indoor	-	shelter	Rural
TM66	-	-	-	TIMIS	F	Young	Mongrel	Indoor	-	shelter	Rural
TM67	-	-	-	TIMIS	F	Adult	Mongrel	Indoor	-	shelter	Rural
TM68	-	-	-	TIMIS	M	Old	Mongrel	Indoor	-	shelter	Rural
TM69	-	-	-	TIMIS	F	Adult	Pure breed	Indoor	-	shelter	Rural
TM70	-	-	-	TIMIS	F	Adult	Mongrel	Indoor	-	shelter	Rural
TM71	-	-	-	TIMIS	F	Adult	Mongrel	Indoor	-	shelter	Rural
TM73	-	-	-	TIMIS	F	Adult	Mongrel	Indoor	-	shelter	Rural
TM74	-	-	-	TIMIS	M	Adult	Mongrel	Indoor	-	shelter	Rural
TM75	-	-	-	TIMIS	F	Adult	Mongrel	Indoor	-	shelter	Rural
TM76	-	-	-	TIMIS	M	Adult	Mongrel	Indoor	-	shelter	Rural
TM77	-	-	-	TIMIS	M	Old	Mongrel	Indoor	-	shelter	Rural
TM78	-	-	-	TIMIS	M	Adult	Mongrel	Indoor	-	shelter	Rural
TM79	-	-	-	TIMIS	M	Adult	Mongrel	Indoor	-	shelter	Rural
TM80	-	-	-	TIMIS	M	Adult	Mongrel	Indoor	-	shelter	Rural
TM81	-	-	-	TIMIS	F	Adult	Mongrel	Indoor	-	shelter	Rural
TM82	-	-	-	TIMIS	M	Adult	Mongrel	Indoor	-	shelter	Rural
TM83	-	-	-	TIMIS	M	Adult	Mongrel	Indoor	-	shelter	Rural
TM84	-	-	-	TIMIS	M	Adult	Mongrel	Indoor	-	shelter	Rural
TM85	-	-	-	TIMIS	F	Adult	Mongrel	Indoor	-	shelter	Rural
TM86	-	-	-	TIMIS	M	Adult	Mongrel	Indoor	-	shelter	Rural
TM87	-	-	-	TIMIS	M	Adult	Mongrel	Indoor	-	shelter	Rural
TM88	-	-	-	TIMIS	M	Adult	Mongrel	Indoor	-	shelter	Rural
TM89	-	-	-	TIMIS	F	Young	Mongrel	Indoor	-	shelter	Rural
TM90	-	-	-	TIMIS	F	Adult	Mongrel	Indoor	-	shelter	Rural
TM91	-	-	-	TIMIS	F	Young	Mongrel	Indoor	-	shelter	Rural
TM92	-	-	-	TIMIS	F	Adult	Mongrel	Indoor	-	shelter	Rural
HD99	-	+	+	HUNEDOARA	M	Adult	Mongrel	Outdoor	-	shelter	Rural
TM94	-	-	-	TIMIS	F	Adult	Mongrel	Indoor	-	shelter	Rural
TM95	-	-	-	TIMIS	M	Adult	Mongrel	Indoor	-	shelter	Rural
TM96	-	-	-	TIMIS	M	Young	Mongrel	Indoor	-	shelter	Rural
TM97	-	-	-	TIMIS	F	Young	Mongrel	Indoor	-	shelter	Rural
TM98	-	-	-	TIMIS	F	Old	Mongrel	Indoor	-	shelter	Rural
TM99	-	-	-	TIMIS	M	Adult	Mongrel	Indoor	-	shelter	Rural
BH104	-	-	-	BIHOR	M	Adult	Pure breed	Outdoor	+	security	Urban
BH105	-	-	-	BIHOR	M	Adult	Mongrel	Outdoor	+	security	Rural
BH106	-	-	-	BIHOR	M	Young	Pure breed	Outdoor	+	security	Urban
BH107	-	-	-	BIHOR	M	Adult	Pure breed	Outdoor	+	security	Rural
BH108	-	-	-	BIHOR	M	Adult	Pure breed	Outdoor	+	security	Urban
BH109	-	-	-	BIHOR	F	Adult	Pure breed	Outdoor	+	security	Urban
HD108	-	+	+	HUNEDOARA	M	Adult	Mongrel	Outdoor	-	shelter	Rural
BH111	-	-	-	BIHOR	F	Adult	Pure breed	Outdoor	+	security	Urban
BH112	-	-	-	BIHOR	M	Adult	Pure breed	Outdoor	+	security	Urban
BH113	-	-	-	BIHOR	F	Young	Pure breed	Outdoor	+	security	Urban
BH114	-	-	-	BIHOR	M	Adult	Mongrel	Outdoor	+	security	Rural
BH115	-	-	-	BIHOR	M	Adult	Mongrel	Outdoor	+	security	Rural
BH116	-	-	-	BIHOR	M	Adult	Mongrel	Outdoor	+	security	Rural
BH117	-	-	-	BIHOR	F	Young	Mongrel	Outdoor	+	security	Rural
BH118	-	-	-	BIHOR	M	Adult	Mongrel	Outdoor	+	pet	Rural
BH119	-	-	-	BIHOR	M	Adult	Pure breed	Outdoor	+	pet	Rural
BH120	-	-	-	BIHOR	F	Adult	Mongrel	Outdoor	+	security	Rural
BH121	-	-	-	BIHOR	F	Adult	Pure breed	Indoor	+	pet	Urban
BH122	-	-	-	BIHOR	F	Adult	Pure breed	Outdoor	+	security	Rural
BH123	-	-	-	BIHOR	F	Old	Mongrel	Outdoor	+	security	Rural
BH124	-	-	-	BIHOR	F	Adult	Pure breed	Outdoor	+	security	Urban
BH125	-	-	-	BIHOR	M	Young	Pure breed	Outdoor	+	security	Urban
BH126	-	-	-	BIHOR	M	Adult	Pure breed	Indoor	+	pet	Urban
BH127	-	-	-	BIHOR	F	Old	Pure breed	Indoor	+	pet	Urban
BH128	-	-	-	BIHOR	M	Young	Pure breed	Indoor	+	pet	Rural
BH129	-	-	-	BIHOR	F	Young	Pure breed	Indoor	+	pet	Urban
BH130	-	-	-	BIHOR	F	Adult	Pure breed	Indoor	+	pet	Urban
BH131	-	-	-	BIHOR	F	Young	Pure breed	Indoor	+	pet	Urban
BH132	-	-	-	BIHOR	F	Adult	Mongrel	Indoor	+	security	Rural
BH133	-	-	-	BIHOR	F	Adult	Pure breed	Outdoor	+	security	Urban
BH134	-	-	-	BIHOR	F	Young	Mixed	Outdoor	+	security	Urban
BH135	-	-	-	BIHOR	F	Adult	Pure breed	Outdoor	+	pet	Urban
BH136	-	-	-	BIHOR	M	Old	Pure breed	Outdoor	+	security	Urban
BH137	-	-	-	BIHOR	F	Adult	Mongrel	Outdoor	+	security	Urban
BH138	-	-	-	BIHOR	M	Old	Mongrel	Outdoor	+	security	Urban
BH139	-	-	-	BIHOR	F	Adult	Pure breed	Outdoor	+	security	Urban
Bh140	-	-	-	BIHOR	F	Adult	Pure breed	Outdoor	+	security	Urban
BH141	-	-	-	BIHOR	F	Adult	Pure breed	Indoor	+	pet	Urban
BH142	-	-	-	BIHOR	F	Adult	Mongrel	Indoor	+	pet	Urban
BH143	-	-	-	BIHOR	M	Adult	Mongrel	Indoor	+	pet	Rural
BH144	-	-	-	BIHOR	F	Adult	Pure breed	Indoor	+	security	Urban
BH145	-	-	-	BIHOR	M	Adult	Pure breed	Indoor	+	pet	Rural
BH146	-	-	-	BIHOR	F	Adult	Pure breed	Outdoor	+	security	Urban
BH147	-	-	-	BIHOR	M	Adult	Pure breed	Outdoor	+	security	Urban
BH148	-	-	-	BIHOR	F	Adult	Pure breed	Outdoor	+	security	Urban
BH149	-	-	-	BIHOR	F	Adult	Pure breed	Outdoor	+	security	Urban
BH150	-	-	-	BIHOR	M	Adult	Pure breed	Outdoor	+	security	Urban
HD129	-	-	-	HUNEDOARA	F	Young	Mongrel	Outdoor	+	shepherd	Rural
HD130	-	-	-	HUNEDOARA	M	Young	Mongrel	Outdoor	+	shepherd	Rural
HD131	-	-	-	HUNEDOARA	M	Young	Mongrel	Outdoor	+	shepherd	Rural
HD133	-	-	-	HUNEDOARA	M	Young	Mongrel	Outdoor	+	shepherd	Rural
HD134	-	-	-	HUNEDOARA	F	Adult	Mongrel	Outdoor	+	shepherd	Rural
HD135	-	-	-	HUNEDOARA	M	Adult	Mongrel	Outdoor	+	shepherd	Rural
HD136	-	-	-	HUNEDOARA	F	Young	Mongrel	Outdoor	+	shepherd	Rural
HD137	-	-	-	HUNEDOARA	M	Young	Mongrel	Outdoor	+	shepherd	Rural
HD138	-	-	-	HUNEDOARA	M	Adult	Mongrel	Outdoor	+	shepherd	Rural
HD139	-	-	-	HUNEDOARA	F	Adult	Mongrel	Outdoor	+	shepherd	Rural
HD140	-	-	-	HUNEDOARA	M	Adult	Mongrel	Outdoor	+	shepherd	Rural
HD141	-	-	-	HUNEDOARA	F	Young	Mongrel	Outdoor	+	shepherd	Rural
HD142	-	-	-	HUNEDOARA	M	Adult	Mongrel	Outdoor	+	shepherd	Rural
HD143	-	-	-	HUNEDOARA	M	Young	Mongrel	Outdoor	+	shepherd	Rural
HD144	-	-	-	HUNEDOARA	M	Adult	Mongrel	Outdoor	+	shepherd	Rural
HD145	-	-	-	HUNEDOARA	M	Young	Mongrel	Outdoor	+	shepherd	Rural
HD146	-	-	-	HUNEDOARA	M	Young	Mongrel	Outdoor	+	shepherd	Rural
HD147	-	-	-	HUNEDOARA	M	Adult	Mongrel	Outdoor	+	shepherd	Rural
HD148	-	-	-	HUNEDOARA	F	Young	Mongrel	Outdoor	+	shepherd	Rural
HD149	-	-	-	HUNEDOARA	F	Young	Mongrel	Outdoor	+	shepherd	Rural
HD150	-	-	-	HUNEDOARA	M	Adult	Mongrel	Outdoor	+	shepherd	Rural
HD151	-	-	-	HUNEDOARA	M	Young	Mongrel	Outdoor	+	shepherd	Rural
HD152	-	-	-	HUNEDOARA	M	Adult	Mongrel	Outdoor	+	shepherd	Rural
HD153	-	-	-	HUNEDOARA	F	Adult	Mongrel	Outdoor	+	shepherd	Rural
HD154	-	-	-	HUNEDOARA	M	Young	Mongrel	Outdoor	+	shepherd	Rural
HD155	-	-	-	HUNEDOARA	F	Young	Mongrel	Outdoor	+	shepherd	Rural
HD156	-	-	-	HUNEDOARA	M	Adult	Mongrel	Outdoor	+	shepherd	Rural
HD157	-	-	-	HUNEDOARA	F	Adult	Mongrel	Outdoor	+	shepherd	Rural
HD158	-	-	-	HUNEDOARA	M	Adult	Mongrel	Outdoor	+	hunting	Rural
HD159	-	-	-	HUNEDOARA	M	Adult	Mongrel	Outdoor	+	hunting	Rural
MM05	-	+	+	MARAMURES	M	Adult	Pure breed	Outdoor	+	security	Rural
HD161	-	-	-	HUNEDOARA	M	Adult	Pure breed	Outdoor	+	shepherd	Rural
HD162	-	-	-	HUNEDOARA	M	Adult	Pure breed	Outdoor	+	shepherd	Rural
HD163	-	-	-	HUNEDOARA	M	Adult	Pure breed	Outdoor	+	shepherd	Rural
MM30	-	+	+	MARAMURES	M	Adult	Pure breed	Outdoor	+	security	Rural
HD165	-	-	-	HUNEDOARA	M	Adult	Pure breed	Outdoor	+	shepherd	Rural
HD166	-	-	-	HUNEDOARA	M	Adult	Pure breed	Outdoor	+	shepherd	Rural
HD38	-	-	-	HUNEDOARA	M	Adult	Mongrel	Indoor	-	shelter	Urban
HD39	-	-	-	HUNEDOARA	M	Adult	Mongrel	Indoor	-	shelter	Urban
HD40	-	-	-	HUNEDOARA	M	Adult	Mongrel	Indoor	-	shelter	Urban
HD41	-	-	-	HUNEDOARA	M	Adult	Mongrel	Indoor	-	shelter	Urban
HD42	-	-	-	HUNEDOARA	M	Adult	Mongrel	Indoor	-	shelter	Urban
HD43	-	-	-	HUNEDOARA	M	Adult	Mongrel	Indoor	-	shelter	Urban
HD44	-	-	-	HUNEDOARA	M	Adult	Mongrel	Indoor	-	shelter	Urban
HD45	-	-	-	HUNEDOARA	F	Adult	Mongrel	Indoor	-	shelter	Urban
HD46	-	-	-	HUNEDOARA	F	Adult	Mongrel	Indoor	-	shelter	Urban
MM57	-	+	+	MARAMURES	M	Adult	Mongrel	Outdoor	+	security	Rural
HD48	-	-	-	HUNEDOARA	M	Adult	Mongrel	Indoor	-	shelter	Urban
HD49	-	-	-	HUNEDOARA	M	Adult	Mongrel	Indoor	-	shelter	Urban
HD50	-	-	-	HUNEDOARA	F	Adult	Mongrel	Indoor	-	shelter	Urban
HD51	-	-	-	HUNEDOARA	M	Adult	Mongrel	Indoor	-	shelter	Urban
HD52	-	-	-	HUNEDOARA	M	Adult	Mongrel	Indoor	-	shelter	Urban
HD53	-	-	-	HUNEDOARA	M	Adult	Mongrel	Indoor	-	shelter	Urban
HD54	-	-	-	HUNEDOARA	M	Adult	Mongrel	Indoor	-	shelter	Urban
HD55	-	-	-	HUNEDOARA	M	Adult	Mongrel	Indoor	-	shelter	Urban
HD56	-	-	-	HUNEDOARA	F	Adult	Mongrel	Indoor	-	shelter	Urban
HD57	-	-	-	HUNEDOARA	M	Adult	Mongrel	Indoor	-	shelter	Urban
HD58	-	-	-	HUNEDOARA	M	Adult	Mongrel	Indoor	-	shelter	Urban
HD59	-	-	-	HUNEDOARA	F	Adult	Mongrel	Indoor	-	shelter	Urban
HD60	-	-	-	HUNEDOARA	F	Adult	Mongrel	Indoor	-	shelter	Urban
HD61	-	-	-	HUNEDOARA	M	Adult	Mongrel	Indoor	-	shelter	Urban
HD62	-	-	-	HUNEDOARA	M	Adult	Mongrel	Indoor	-	shelter	Urban
MM87	-	+	+	MARAMURES	F	Adult	Mongrel	Outdoor	+	shelter	Urban
HD64	-	-	-	HUNEDOARA	M	Adult	Mongrel	Indoor	-	shelter	Urban
HD65	-	-	-	HUNEDOARA	M	Adult	Mongrel	Indoor	-	shelter	Urban
HD66	-	-	-	HUNEDOARA	M	Adult	Mongrel	Indoor	-	shelter	Urban
HD67	-	-	-	HUNEDOARA	F	Adult	Mongrel	Indoor	-	shelter	Urban
HD68	-	-	-	HUNEDOARA	M	Adult	Mongrel	Indoor	-	shelter	Urban
HD69	-	-	-	HUNEDOARA	F	Adult	Mongrel	Indoor	-	shelter	Urban
HD70	-	-	-	HUNEDOARA	F	Adult	Mongrel	Indoor	-	shelter	Urban
HD71	-	-	-	HUNEDOARA	M	Adult	Mongrel	Indoor	-	shelter	Urban
HD72	-	-	-	HUNEDOARA	M	Adult	Mongrel	Indoor	-	shelter	Urban
MH12	-	+	+	MEHEDINTI	M	Puppies	Mongrel	Outdoor	-	security	Rural
HD74	-	-	-	HUNEDOARA	M	Adult	Mongrel	Indoor	-	shelter	Urban
HD75	-	-	-	HUNEDOARA	F	Adult	Mongrel	Indoor	-	shelter	Urban
HD76	-	-	-	HUNEDOARA	M	Adult	Mongrel	Indoor	-	shelter	Urban
HD77	-	-	-	HUNEDOARA	F	Adult	Mongrel	Indoor	-	shelter	Urban
HD78	-	-	-	HUNEDOARA	F	Adult	Mongrel	Indoor	-	shelter	Urban
HD79	-	-	-	HUNEDOARA	M	Adult	Mongrel	Indoor	-	shelter	Urban
HD80	-	-	-	HUNEDOARA	M	Adult	Mongrel	Indoor	-	shelter	Urban
HD81	-	-	-	HUNEDOARA	M	Adult	Mongrel	Indoor	-	shelter	Urban
HD82	-	-	-	HUNEDOARA	M	Adult	Mongrel	Indoor	-	shelter	Urban
HD83	-	-	-	HUNEDOARA	M	Adult	Mongrel	Indoor	-	shelter	Urban
HD84	-	-	-	HUNEDOARA	F	Adult	Mongrel	Indoor	-	shelter	Urban
HD85	-	-	-	HUNEDOARA	M	Adult	Mongrel	Indoor	-	shelter	Urban
HD86	-	-	-	HUNEDOARA	M	Adult	Mongrel	Outdoor	-	shelter	Rural
HD87	-	-	-	HUNEDOARA	M	Adult	Mongrel	Outdoor	-	shelter	Rural
HD88	-	-	-	HUNEDOARA	M	Adult	Mongrel	Outdoor	-	shelter	Rural
HD89	-	-	-	HUNEDOARA	M	Adult	Mongrel	Outdoor	-	shelter	Rural
HD90	-	-	-	HUNEDOARA	F	Adult	Mongrel	Outdoor	-	shelter	Rural
HD91	-	-	-	HUNEDOARA	M	Adult	Mongrel	Outdoor	-	shelter	Rural
HD92	-	-	-	HUNEDOARA	M	Adult	Mongrel	Outdoor	-	shelter	Rural
HD93	-	-	-	HUNEDOARA	M	Adult	Mongrel	Outdoor	-	shelter	Rural
HD94	-	-	-	HUNEDOARA	M	Adult	Mongrel	Outdoor	-	shelter	Rural
HD95	-	-	-	HUNEDOARA	M	Adult	Mongrel	Outdoor	-	shelter	Rural
HD96	-	-	-	HUNEDOARA	M	Adult	Mongrel	Outdoor	-	shelter	Rural
HD97	-	-	-	HUNEDOARA	F	Adult	Mongrel	Outdoor	-	shelter	Rural
HD98	-	-	-	HUNEDOARA	M	Adult	Mongrel	Outdoor	-	shelter	Rural
MH71	-	+	+	MEHEDINTI	F	Adult	Mongrel	Indoor	-	shelter	Urban
HD100	-	-	-	HUNEDOARA	M	Adult	Mongrel	Outdoor	-	shelter	Rural
HD101	-	-	-	HUNEDOARA	F	Adult	Mongrel	Outdoor	-	shelter	Rural
HD102	-	-	-	HUNEDOARA	F	Adult	Mongrel	Outdoor	-	shelter	Rural
HD103	-	-	-	HUNEDOARA	F	Adult	Mongrel	Outdoor	-	shelter	Rural
HD104	-	-	-	HUNEDOARA	F	Adult	Mongrel	Outdoor	-	shelter	Rural
HD105	-	-	-	HUNEDOARA	M	Adult	Mongrel	Outdoor	-	shelter	Rural
HD106	-	-	-	HUNEDOARA	F	Adult	Mongrel	Outdoor	-	shelter	Rural
HD107	-	-	-	HUNEDOARA	M	Adult	Mongrel	Outdoor	-	shelter	Rural
MS192	-	+	+	MURES	F	Adult	Pure breed	Outdoor	+	security	Rural
HD109	-	-	-	HUNEDOARA	M	Adult	Mongrel	Outdoor	-	shelter	Rural
HD110	-	-	-	HUNEDOARA	F	Adult	Mongrel	Outdoor	-	shelter	Rural
HD111	-	-	-	HUNEDOARA	F	Adult	Mongrel	Outdoor	-	shelter	Rural
HD112	-	-	-	HUNEDOARA	M	Adult	Mongrel	Outdoor	-	shelter	Rural
HD113	-	-	-	HUNEDOARA	M	Adult	Mongrel	Outdoor	-	shelter	Rural
HD114	-	-	-	HUNEDOARA	M	Adult	Mongrel	Outdoor	-	shelter	Rural
HD115	-	-	-	HUNEDOARA	M	Adult	Mongrel	Outdoor	-	shelter	Rural
HD116	-	-	-	HUNEDOARA	M	Adult	Mongrel	Outdoor	-	shelter	Rural
HD117	-	-	-	HUNEDOARA	F	Adult	Mongrel	Outdoor	-	shelter	Rural
HD118	-	-	-	HUNEDOARA	M	Adult	Mongrel	Outdoor	-	shelter	Rural
HD119	-	-	-	HUNEDOARA	M	Adult	Mongrel	Outdoor	-	shelter	Rural
HD120	-	-	-	HUNEDOARA	M	Adult	Mongrel	Outdoor	-	shelter	Rural
HD121	-	-	-	HUNEDOARA	M	Adult	Mongrel	Outdoor	-	shelter	Rural
HD122	-	-	-	HUNEDOARA	M	Adult	Mongrel	Outdoor	-	shelter	Rural
HD123	-	-	-	HUNEDOARA	M	Adult	Mongrel	Outdoor	-	shelter	Rural
HD124	-	-	-	HUNEDOARA	M	Adult	Mongrel	Outdoor	-	shelter	Rural
HD125	-	-	-	HUNEDOARA	F	Adult	Mongrel	Outdoor	-	shelter	Rural
HD126	-	-	-	HUNEDOARA	F	Adult	Mongrel	Outdoor	-	shelter	Rural
HD127	-	-	-	HUNEDOARA	M	Adult	Mongrel	Outdoor	-	shelter	Rural
HD128	-	-	-	HUNEDOARA	F	Adult	Mongrel	Outdoor	-	shelter	Rural
SJ01	-	-	-	SALAJ	M	Adult	Mongrel	Outdoor	+	security	Rural
SJ02	-	-	-	SALAJ	M	Young	Mongrel	Outdoor	-	security	Rural
SJ03	-	-	-	SALAJ	F	Young	Mongrel	Outdoor	-	security	Rural
SJ04	-	-	-	SALAJ	F	Young	Mongrel	Outdoor	-	security	Rural
SJ05	-	-	-	SALAJ	M	Young	Mongrel	Outdoor	+	security	Rural
SJ06	-	-	-	SALAJ	F	Young	Mongrel	Outdoor	-	security	Rural
SJ07	-	-	-	SALAJ	M	Adult	Mongrel	Outdoor	-	security	Rural
SJ08	-	-	-	SALAJ	M	Adult	Mongrel	Outdoor	+	security	Rural
SJ09	-	-	-	SALAJ	M	Adult	Mongrel	Outdoor	+	security	Rural
SJ10	-	-	-	SALAJ	M	Adult	Mongrel	Outdoor	+	security	Rural
SJ11	-	-	-	SALAJ	F	Adult	Mongrel	Outdoor	+	security	Rural
SJ12	-	-	-	SALAJ	M	Adult	Mongrel	Outdoor	-	security	Rural
SJ13	-	-	-	SALAJ	F	Adult	Mongrel	Outdoor	+	security	Rural
SJ14	-	-	-	SALAJ	M	Adult	Mongrel	Outdoor	+	security	Rural
SJ15	-	-	-	SALAJ	F	Adult	Mongrel	Outdoor	-	security	Rural
SJ16	-	-	-	SALAJ	M	Adult	Mongrel	Outdoor	+	security	Rural
SJ17	-	-	-	SALAJ	F	Adult	Mongrel	Outdoor	-	security	Rural
SJ18	-	-	-	SALAJ	M	Adult	Mongrel	Outdoor	-	security	Rural
SJ19	-	-	-	SALAJ	M	Adult	Mongrel	Outdoor	-	security	Rural
SJ20	-	-	-	SALAJ	M	Adult	Mongrel	Outdoor	+	security	Rural
SJ21	-	-	-	SALAJ	F	Adult	Mongrel	Outdoor	+	security	Rural
SJ22	-	-	-	SALAJ	M	Young	Mongrel	Outdoor	-	security	Rural
SJ23	-	-	-	SALAJ	M	Young	Mongrel	Outdoor	-	security	Rural
SJ24	-	-	-	SALAJ	F	Adult	Mongrel	Outdoor	-	security	Rural
SJ25	-	-	-	SALAJ	M	Adult	Mongrel	Outdoor	-	security	Rural
SJ26	-	-	-	SALAJ	M	Old	Mongrel	Outdoor	-	security	Rural
SJ27	-	-	-	SALAJ	F	Young	Mongrel	Outdoor	-	security	Rural
SJ28	-	-	-	SALAJ	F	Adult	Mongrel	Outdoor	-	security	Rural
SJ29	-	-	-	SALAJ	F	Adult	Mongrel	Outdoor	-	security	Rural
SJ30	-	-	-	SALAJ	M	Adult	Mongrel	Outdoor	-	security	Rural
SJ31	-	-	-	SALAJ	M	Adult	Mongrel	Outdoor	-	security	Rural
SJ32	-	-	-	SALAJ	F	Adult	Mongrel	Outdoor	-	security	Rural
SJ33	-	-	-	SALAJ	M	Adult	Mongrel	Outdoor	-	security	Rural
SJ34	-	-	-	SALAJ	M	Adult	Mongrel	Outdoor	-	security	Rural
SJ35	-	-	-	SALAJ	M	Old	Mongrel	Outdoor	-	security	Rural
SJ36	-	-	-	SALAJ	M	Young	Mongrel	Outdoor	+	security	Rural
SJ37	-	-	-	SALAJ	M	Adult	Mongrel	Outdoor	+	security	Rural
SJ38	-	-	-	SALAJ	F	Adult	Mongrel	Outdoor	+	security	Rural
SJ39	-	-	-	SALAJ	M	Adult	Mongrel	Outdoor	+	security	Rural
SJ40	-	-	-	SALAJ	F	Adult	Mongrel	Outdoor	+	security	Rural
SJ41	-	-	-	SALAJ	M	Adult	Mongrel	Outdoor	+	security	Rural
SJ42	-	-	-	SALAJ	M	Adult	Mongrel	Outdoor	+	security	Rural
SJ43	-	-	-	SALAJ	M	Adult	Mongrel	Outdoor	+	security	Rural
BH01	-	-	-	BIHOR	M	Adult	Pure breed	Indoor	+	hunting	Urban
BH02	-	-	-	BIHOR	M	Adult	Pure breed	Indoor	+	hunting	Urban
BH03	-	-	-	BIHOR	F	Adult	Pure breed	Outdoor	+	hunting	Urban
BH04	-	-	-	BIHOR	F	Adult	Pure breed	Outdoor	+	pet	Urban
BH05	-	-	-	BIHOR	F	Adult	Pure breed	Outdoor	+	hunting	Rural
BH06	-	-	-	BIHOR	M	Adult	Pure breed	Outdoor	+	hunting	Rural
BH07	-	-	-	BIHOR	F	Adult	Pure breed	Outdoor	+	hunting	Rural
BH08	-	-	-	BIHOR	M	Young	Pure breed	Outdoor	+	hunting	Rural
BH09	-	-	-	BIHOR	F	Adult	Pure breed	Outdoor	+	hunting	Rural
BH10	-	-	-	BIHOR	M	Adult	Pure breed	Outdoor	+	hunting	Rural
BH11	-	-	-	BIHOR	M	Young	Pure breed	Outdoor	+	hunting	Urban
BH12	-	-	-	BIHOR	F	Adult	Pure breed	Outdoor	+	hunting	Urban
BH13	-	-	-	BIHOR	M	Adult	Pure breed	Outdoor	+	hunting	Urban
BH14	-	-	-	BIHOR	F	Adult	Pure breed	Outdoor	+	hunting	Urban
BH15	-	-	-	BIHOR	F	Adult	Pure breed	Outdoor	+	hunting	Urban
BH16	-	-	-	BIHOR	M	Young	Pure breed	Outdoor	+	hunting	Urban
BH17	-	-	-	BIHOR	M	Adult	Pure breed	Outdoor	+	hunting	Urban
BH21	-	-	-	BIHOR	M	Adult	Pure breed	Indoor	+	pet	Rural
BH22	-	-	-	BIHOR	F	Young	Pure breed	Indoor	+	pet	Rural
BH23	-	-	-	BIHOR	M	Adult	Mongrel	Indoor	+	pet	Urban
TM01	-	-	-	TIMIS	M	Old	Mongrel	Outdoor	+	pet	Rural
TM02	-	-	-	TIMIS	F	Adult	Mongrel	Outdoor	+	pet	Rural
TM03	-	-	-	TIMIS	F	Old	Mongrel	Outdoor	+	pet	Rural
TM04	-	-	-	TIMIS	M	Old	Mongrel	Outdoor	+	pet	Rural
TM05	-	-	-	TIMIS	M	Adult	Pure breed	Outdoor	+	pet	Rural
TM06	-	-	-	TIMIS	M	Adult	Mongrel	Outdoor	+	pet	Rural
TM07	-	-	-	TIMIS	F	Adult	Mongrel	Outdoor	+	pet	Urban
TM08	-	-	-	TIMIS	F	Adult	Mongrel	Outdoor	+	pet	Urban
TM09	-	-	-	TIMIS	F	Adult	Mongrel	Outdoor	+	pet	Rural
TM10	-	-	-	TIMIS	M	Young	Mongrel	Outdoor	+	pet	Rural
TM11	-	-	-	TIMIS	M	Adult	Pure breed	Outdoor	+	pet	Rural
TM12	-	-	-	TIMIS	M	Adult	Pure breed	Indoor	+	pet	Urban
TM13	-	-	-	TIMIS	F	Adult	Mongrel	Outdoor	+	pet	Urban
TM14	-	-	-	TIMIS	M	Young	Mongrel	Outdoor	+	pet	Urban
TM15	-	-	-	TIMIS	M	Adult	Mongrel	Outdoor	+	pet	Rural
TM16	-	-	-	TIMIS	F	Adult	Mongrel	Outdoor	+	pet	Rural
TM17	-	-	-	TIMIS	F	Young	Pure breed	Outdoor	+	pet	Rural
TM18	-	-	-	TIMIS	F	Adult	Pure breed	Indoor	+	pet	Urban
TM19	-	-	-	TIMIS	M	Adult	Pure breed	Indoor	-	pet	Urban
TM20	-	-	-	TIMIS	F	Adult	Mongrel	Outdoor	+	security	Urban
TM21	-	-	-	TIMIS	F	Adult	Mongrel	Outdoor	+	security	Urban
TM22	-	-	-	TIMIS	F	Adult	Pure breed	Outdoor	+	hunting	Rural
TM23	-	-	-	TIMIS	M	Adult	Mongrel	Outdoor	+	pet	Urban
TM24	-	-	-	TIMIS	M	Adult	Pure breed	Outdoor	+	pet	Rural
TM25	-	-	-	TIMIS	F	Adult	Pure breed	Outdoor	+	pet	Rural
TM26	-	-	-	TIMIS	F	Adult	Mongrel	Outdoor	+	pet	Rural
TM27	-	-	-	TIMIS	M	Adult	Pure breed	Outdoor	+	pet	Rural
TM28	-	-	-	TIMIS	F	Old	Pure breed	Outdoor	+	pet	Rural
TM29	-	-	-	TIMIS	F	Adult	Mongrel	Outdoor	+	security	Urban
TM30	-	-	-	TIMIS	F	Adult	Mongrel	Outdoor	+	security	Urban
TM31	-	-	-	TIMIS	F	Young	Mongrel	Outdoor	+	security	Urban
TM32	-	-	-	TIMIS	M	Old	Mongrel	Outdoor	+	security	Urban
TM33	-	-	-	TIMIS	M	Adult	Mongrel	Outdoor	+	security	Rural
AR51	-	-	-	ARAD	F	Young	Mongrel	Outdoor	+	pet	Urban
AR52	-	-	-	ARAD	F	Adult	Mongrel	Outdoor	+	security	Urban
AR53	-	-	-	ARAD	F	Adult	Mongrel	Outdoor	+	pet	Urban
AR54	-	-	-	ARAD	F	Adult	Pure breed	Outdoor	+	pet	Urban
AR55	-	-	-	ARAD	F	Young	Pure breed	Outdoor	+	pet	Urban
AR56	-	-	-	ARAD	F	Old	Pure breed	Outdoor	+	security	Rural
AR57	-	-	-	ARAD	M	Adult	Pure breed	Indoor	+	hunting	Urban
AR58	-	-	-	ARAD	F	Adult	Pure breed	Indoor	+	pet	Urban
AR59	-	-	-	ARAD	F	Old	Pure breed	Outdoor	+	pet	Urban
AR60	-	-	-	ARAD	M	Adult	Mongrel	Outdoor	+	security	Urban
AR61	-	-	-	ARAD	F	Old	Mongrel	Outdoor	+	security	Urban
AR62	-	-	-	ARAD	F	Old	Pure breed	Outdoor	+	pet	Urban
AR63	-	-	-	ARAD	M	Adult	Pure breed	Outdoor	+	pet	Urban
AR64	-	-	-	ARAD	M	Adult	Pure breed	Outdoor	+	pet	Urban
AR65	-	-	-	ARAD	F	Adult	Pure breed	Outdoor	+	pet	Urban
AR66	-	-	-	ARAD	M	Adult	Pure breed	Outdoor	+	pet	Urban
AR67	-	-	-	ARAD	F	Adult	Pure breed	Outdoor	+	pet	Urban
AR68	-	-	-	ARAD	F	Adult	Pure breed	Outdoor	+	pet	Urban
AR69	-	-	-	ARAD	M	Adult	Pure breed	Outdoor	+	pet	Urban
AR70	-	-	-	ARAD	M	Adult	Pure breed	Outdoor	+	pet	Urban
AR71	-	-	-	ARAD	M	Adult	Pure breed	Indoor	+	pet	Urban
AR72	-	-	-	ARAD	F	Adult	Pure breed	Indoor	+	pet	Urban
AR73	-	-	-	ARAD	M	Adult	Pure breed	Outdoor	+	pet	Urban
AR74	-	-	-	ARAD	F	Adult	Mongrel	Outdoor	+	pet	Urban
AR75	-	-	-	ARAD	M	Adult	Pure breed	Outdoor	+	hunting	Rural
MS01	-	-	-	MURES	F	Adult	Mongrel	Outdoor	+	security	Rural
MS02	-	-	-	MURES	M	Adult	Mongrel	Outdoor	+	security	Rural
MS03	-	-	-	MURES	M	Adult	Mongrel	Outdoor	-	security	Rural
MS04	-	-	-	MURES	M	Adult	Mongrel	Outdoor	-	security	Rural
MS05	-	-	-	MURES	M	Adult	Mongrel	Outdoor	-	security	Rural
MS06	-	-	-	MURES	M	Adult	Mongrel	Outdoor	-	security	Rural
MS07	-	-	-	MURES	M	Adult	Mongrel	Outdoor	-	security	Rural
MS08	-	-	-	MURES	F	Adult	Mongrel	Outdoor	+	security	Rural
MS09	-	-	-	MURES	F	Young	Mongrel	Outdoor	-	security	Rural
MS10	-	-	-	MURES	M	Young	Mongrel	Outdoor	-	security	Rural
MS11	-	-	-	MURES	M	Adult	Mongrel	Outdoor	-	security	Rural
MS12	-	-	-	MURES	M	Adult	Mongrel	Outdoor	+	security	Rural
MS13	-	-	-	MURES	F	Young	Mongrel	Outdoor	+	security	Rural
MS14	-	-	-	MURES	F	Young	Mongrel	Outdoor	+	security	Rural
MS15	-	-	-	MURES	M	Adult	Mongrel	Outdoor	-	security	Rural
MS16	-	-	-	MURES	M	Young	Mongrel	Outdoor	-	security	Rural
MS17	-	-	-	MURES	M	Young	Mongrel	Outdoor	-	security	Rural
MS18	-	-	-	MURES	F	Young	Mongrel	Outdoor	-	security	Rural
MS19	-	-	-	MURES	F	Adult	Mongrel	Outdoor	+	security	Rural
MS20	-	-	-	MURES	F	Adult	Mongrel	Outdoor	-	security	Rural
MS21	-	-	-	MURES	M	Adult	Mongrel	Outdoor	-	security	Rural
MS22	-	-	-	MURES	F	Adult	Mongrel	Outdoor	-	security	Rural
MS23	-	-	-	MURES	F	Young	Mongrel	Outdoor	-	security	Rural
MS24	-	-	-	MURES	F	Young	Mongrel	Outdoor	-	security	Rural
MS25	-	-	-	MURES	M	Puppies	Mongrel	Outdoor	-	security	Rural
MS26	-	-	-	MURES	M	Young	Mongrel	Outdoor	-	security	Rural
MS27	-	-	-	MURES	F	Young	Mongrel	Outdoor	-	security	Rural
MS28	-	-	-	MURES	M	Young	Mongrel	Outdoor	+	security	Rural
MS29	-	-	-	MURES	M	Young	Mongrel	Outdoor	-	security	Rural
MS30	-	-	-	MURES	M	Young	Mongrel	Outdoor	-	security	Rural
MS31	-	-	-	MURES	M	Young	Mongrel	Outdoor	-	security	Rural
MS32	-	-	-	MURES	M	Adult	Mongrel	Outdoor	+	security	Rural
MS33	-	-	-	MURES	F	Young	Mongrel	Outdoor	+	security	Rural
MS34	-	-	-	MURES	M	Adult	Mongrel	Outdoor	-	security	Rural
MS35	-	-	-	MURES	M	Adult	Mongrel	Outdoor	-	security	Rural
MS36	-	-	-	MURES	M	Young	Mongrel	Outdoor	+	security	Rural
MS37	-	-	-	MURES	F	Adult	Mongrel	Outdoor	+	security	Rural
MS38	-	-	-	MURES	M	Adult	Mongrel	Outdoor	-	security	Rural
MS39	-	-	-	MURES	M	Young	Mongrel	Outdoor	-	security	Rural
MS40	-	-	-	MURES	M	Young	Mongrel	Outdoor	-	security	Rural
MS41	-	-	-	MURES	F	Adult	Mongrel	Outdoor	-	security	Rural
MS42	-	-	-	MURES	M	Young	Mongrel	Outdoor	-	security	Rural
MS101	-	-	-	MURES	M	Young	Pure breed	Outdoor	+	hunting	Rural
MS102	-	-	-	MURES	M	Adult	Pure breed	Outdoor	+	shepherd	Rural
MH103	-	-	-	MURES	M	Adult	Pure breed	Outdoor	+	shepherd	Rural
MH104	-	-	-	MURES	M	Old	Mixed	Outdoor	+	shepherd	Rural
MS105	-	-	-	MURES	F	Adult	Mixed	Outdoor	+	hunting	Rural
MS106	-	-	-	MURES	F	Adult	Pure breed	Outdoor	+	hunting	Rural
MS107	-	-	-	MURES	F	Adult	Pure breed	Outdoor	+	hunting	Rural
MS108	-	-	-	MURES	F	Adult	Mongrel	Outdoor	+	security	Rural
MS109	-	-	-	MURES	M	Adult	Mongrel	Outdoor	+	security	Rural
MS151	-	-	-	MURES	F	Adult	Mixed	Outdoor	+	hunting	Rural
MS152	-	-	-	MURES	M	Adult	Pure breed	Outdoor	+	shepherd	Rural
MS153	-	-	-	MURES	F	Adult	Pure breed	Outdoor	+	shepherd	Rural
MS154	-	-	-	MURES	M	Young	Pure breed	Outdoor	+	shepherd	Rural
MS155	-	-	-	MURES	M	Adult	Pure breed	Outdoor	+	shepherd	Rural
MS156	-	-	-	MURES	M	Young	Pure breed	Outdoor	+	shepherd	Rural
MS157	-	-	-	MURES	M	Adult	Pure breed	Outdoor	+	shepherd	Rural
MS158	-	-	-	MURES	M	Adult	Pure breed	Outdoor	+	shepherd	Rural
MS159	-	-	-	MURES	M	Adult	Pure breed	Outdoor	+	shepherd	Rural
MS160	-	-	-	MURES	M	Adult	Pure breed	Outdoor	+	shepherd	Rural
MS161	-	-	-	MURES	M	Adult	Pure breed	Outdoor	+	shepherd	Rural
MS162	-	-	-	MURES	F	Adult	Mongrel	Outdoor	+	security	Rural
MS163	-	-	-	MURES	F	Adult	Mongrel	Outdoor	+	security	Rural
MS164	-	-	-	MURES	F	Adult	Mongrel	Outdoor	+	security	Rural
MS165	-	-	-	MURES	M	Adult	Mongrel	Outdoor	+	security	Rural
MS166	-	-	-	MURES	M	Adult	Mongrel	Outdoor	+	security	Rural
MS167	-	-	-	MURES	F	Young	Pure breed	Outdoor	-	security	Rural
MS168	-	-	-	MURES	M	Adult	Pure breed	Outdoor	+	shepherd	Rural
MS169	-	-	-	MURES	F	Adult	Pure breed	Outdoor	+	shepherd	Rural
MS170	-	-	-	MURES	M	Young	Pure breed	Outdoor	-	shepherd	Rural
MS171	-	-	-	MURES	M	Adult	Pure breed	Outdoor	+	shepherd	Rural
MS172	-	-	-	MURES	M	Adult	Pure breed	Outdoor	+	shepherd	Rural
MS173	-	-	-	MURES	F	Adult	Pure breed	Outdoor	+	shepherd	Rural
MS174	-	-	-	MURES	F	Adult	Mongrel	Outdoor	+	shepherd	Rural
MS175	-	-	-	MURES	M	Adult	Pure breed	Outdoor	+	shepherd	Rural
MS176	-	-	-	MURES	F	Adult	Pure breed	Outdoor	+	shepherd	Rural
MS177	-	-	-	MURES	M	Adult	Pure breed	Outdoor	+	shepherd	Rural
MS178	-	-	-	MURES	M	Adult	Mongrel	Outdoor	+	hunting	Rural
MS179	-	-	-	MURES	M	Old	Mongrel	Outdoor	+	hunting	Rural
MS180	-	-	-	MURES	F	Adult	Mongrel	Outdoor	+	hunting	Rural
MS181	-	-	-	MURES	F	Adult	Mongrel	Outdoor	+	hunting	Rural
MS182	-	-	-	MURES	M	Adult	Pure breed	Outdoor	+	security	Rural
MS183	-	-	-	MURES	M	Adult	Pure breed	Outdoor	+	security	Rural
MS184	-	-	-	MURES	F	Young	Pure breed	Outdoor	+	security	Rural
MS185	-	-	-	MURES	M	Adult	Pure breed	Outdoor	+	pet	Rural
MS186	-	-	-	MURES	F	Adult	Pure breed	Outdoor	+	security	Rural
MS187	-	-	-	MURES	M	Young	Pure breed	Outdoor	+	security	Rural
MS188	-	-	-	MURES	F	Young	Pure breed	Outdoor	+	security	Rural
MS189	-	-	-	MURES	M	Adult	Pure breed	Outdoor	+	security	Rural
MS190	-	-	-	MURES	M	Young	Pure breed	Outdoor	+	security	Rural
MS191	-	-	-	MURES	M	Young	Pure breed	Outdoor	+	security	Rural
MS201	-	+	+	MURES	M	Adult	Pure breed	Outdoor	+	security	Rural
MS193	-	-	-	MURES	M	Adult	Pure breed	Outdoor	+	shepherd	Rural
MS194	-	-	-	MURES	F	Adult	Pure breed	Outdoor	+	shepherd	Rural
MS195	-	-	-	MURES	F	Adult	Pure breed	Outdoor	+	security	Rural
MS196	-	-	-	MURES	F	Adult	Pure breed	Outdoor	+	security	Rural
MS197	-	-	-	MURES	F	Adult	Pure breed	Outdoor	+	security	Rural
MS198	-	-	-	MURES	F	Adult	Pure breed	Outdoor	+	security	Rural
MS199	-	-	-	MURES	M	Old	Pure breed	Outdoor	+	security	Rural
MS200	-	-	-	MURES	M	Adult	Pure breed	Outdoor	+	security	Rural
SM39	-	+	+	SATU MARE	M	Adult	Mongrel	Indoor	-	shelter	Rural
AR19	-	-	-	ARAD	F	Adult	Mongrel	Outdoor	+	security	Rural
AR20	-	-	-	ARAD	M	Adult	Mongrel	Outdoor	+	security	Rural
AR21	-	-	-	ARAD	M	Adult	Pure breed	Outdoor	+	security	Rural
AR22	-	-	-	ARAD	M	Adult	Pure breed	Outdoor	+	security	Rural
AR23	-	-	-	ARAD	F	Young	Mongrel	Outdoor	+	security	Rural
AR24	-	-	-	ARAD	F	Adult	Mongrel	Outdoor	+	security	Rural
AR25	-	-	-	ARAD	M	Adult	Mongrel	Outdoor	+	security	Rural
AR26	-	-	-	ARAD	F	Young	Mongrel	Outdoor	+	security	Rural
AR27	-	-	-	ARAD	F	Young	Mongrel	Outdoor	+	security	Rural
AR28	-	-	-	ARAD	F	Adult	Mongrel	Outdoor	+	security	Rural
AR29	-	-	-	ARAD	M	Old	Pure breed	Outdoor	+	security	Rural
AR30	-	-	-	ARAD	M	Adult	Pure breed	Outdoor	+	security	Rural
AR31	-	-	-	ARAD	F	Old	Pure breed	Outdoor	+	security	Rural
AR32	-	-	-	ARAD	M	Adult	Mongrel	Outdoor	+	security	Rural
AR33	-	-	-	ARAD	M	Old	Pure breed	Outdoor	+	security	Rural
AR34	-	-	-	ARAD	F	Adult	Pure breed	Outdoor	+	security	Rural
AR35	-	-	-	ARAD	M	Adult	Pure breed	Outdoor	+	security	Rural
AR36	-	-	-	ARAD	M	Adult	Mongrel	Outdoor	+	security	Rural
AR37	-	-	-	ARAD	F	Old	Mongrel	Outdoor	+	security	Rural
AR38	-	-	-	ARAD	M	Adult	Pure breed	Outdoor	+	security	Rural
AR39	-	-	-	ARAD	F	Adult	Mixed	Outdoor	+	security	Rural
AR40	-	-	-	ARAD	M	Old	Mongrel	Outdoor	+	security	Rural
AR41	-	-	-	ARAD	F	Adult	Mongrel	Outdoor	+	security	Rural
AR42	-	-	-	ARAD	M	Adult	Mongrel	Outdoor	+	security	Rural
AR43	-	-	-	ARAD	F	Adult	Pure breed	Outdoor	+	security	Rural
AR44	-	-	-	ARAD	F	Adult	Pure breed	Outdoor	+	security	Rural
AR45	-	-	-	ARAD	F	Adult	Mongrel	Outdoor	+	security	Rural
AR46	-	-	-	ARAD	F	Adult	Mongrel	Outdoor	+	security	Rural
AR47	-	-	-	ARAD	F	Adult	Pure breed	Outdoor	+	security	Rural
AR48	-	-	-	ARAD	F	Old	Mongrel	Outdoor	+	security	Rural
AR49	-	-	-	ARAD	F	Adult	Pure breed	Outdoor	+	pet	Rural
AR50	-	-	-	ARAD	F	Young	Pure breed	Outdoor	+	pet	Rural
CJ01	-	-	-	CLUJ	F	Adult	Mongrel	Outdoor	+	shelter	Urban
CJ02	-	-	-	CLUJ	F	Adult	Mongrel	Indoor	+	pet	Urban
GL06	-	-	-	GALATI	F	Adult	Mongrel	Outdoor	-	shelter	Urban
GL07	-	-	-	GALATI	F	Adult	Mongrel	Outdoor	-	shelter	Urban
GL08	-	-	-	GALATI	F	Adult	Mongrel	Outdoor	-	shelter	Urban
GL09	-	-	-	GALATI	M	Adult	Mongrel	Outdoor	-	shelter	Urban
GL10	-	-	-	GALATI	F	Young	Mongrel	Outdoor	-	shelter	Urban
GL11	-	-	-	GALATI	M	Adult	Mongrel	Outdoor	-	shelter	Urban
GL12	-	-	-	GALATI	M	Adult	Mongrel	Outdoor	-	shelter	Urban
GL13	-	-	-	GALATI	M	Adult	Mongrel	Outdoor	-	shelter	Urban
GL14	-	-	-	GALATI	M	Young	Mongrel	Outdoor	-	shelter	Urban
GL15	-	-	-	GALATI	M	Adult	Mongrel	Outdoor	-	shelter	Urban
GL16	-	-	-	GALATI	F	Adult	Mongrel	Outdoor	-	shelter	Urban
GL17	-	-	-	GALATI	M	Young	Mongrel	Outdoor	-	shelter	Urban
GL18	-	-	-	GALATI	F	Young	Mongrel	Outdoor	-	shelter	Urban
GL19	-	-	-	GALATI	M	Adult	Mongrel	Outdoor	-	shelter	Urban
GL20	-	-	-	GALATI	M	Adult	Mongrel	Outdoor	-	shelter	Urban
GL21	-	-	-	GALATI	F	Adult	Mongrel	Outdoor	-	shelter	Urban
GL22	-	-	-	GALATI	M	Young	Mongrel	Outdoor	-	shelter	Urban
GL23	-	-	-	GALATI	M	Adult	Mongrel	Outdoor	-	shelter	Urban
GL24	-	-	-	GALATI	F	Adult	Mongrel	Outdoor	-	shelter	Urban
GL25	-	-	-	GALATI	F	Young	Mongrel	Outdoor	-	shelter	Urban
GL26	-	-	-	GALATI	M	Adult	Mongrel	Outdoor	-	shelter	Urban
GL27	-	-	-	GALATI	M	Adult	Mongrel	Outdoor	-	shelter	Urban
GL28	-	-	-	GALATI	F	Adult	Mongrel	Outdoor	-	shelter	Urban
GL29	-	-	-	GALATI	F	Adult	Mongrel	Outdoor	-	shelter	Urban
GL30	-	-	-	GALATI	M	Adult	Mongrel	Outdoor	-	shelter	Urban
GL31	-	-	-	GALATI	F	Adult	Mongrel	Outdoor	-	shelter	Urban
GL32	-	-	-	GALATI	M	Adult	Mongrel	Outdoor	-	shelter	Urban
GL33	-	-	-	GALATI	F	Adult	Mongrel	Outdoor	-	shelter	Urban
GL34	-	-	-	GALATI	M	Adult	Mongrel	Outdoor	-	shelter	Urban
GL35	-	-	-	GALATI	M	Adult	Mongrel	Outdoor	-	shelter	Urban
GL36	-	-	-	GALATI	M	Adult	Mongrel	Outdoor	-	shelter	Urban
GL37	-	-	-	GALATI	M	Young	Mongrel	Outdoor	-	shelter	Urban
GL38	-	-	-	GALATI	M	Adult	Mongrel	Outdoor	-	shelter	Urban
GL39	-	-	-	GALATI	M	Adult	Mongrel	Outdoor	-	shelter	Urban
GL40	-	-	-	GALATI	M	Adult	Mongrel	Outdoor	-	shelter	Urban
GL41	-	-	-	GALATI	M	Adult	Mongrel	Outdoor	-	shelter	Urban
GL42	-	-	-	GALATI	M	Adult	Mongrel	Outdoor	-	shelter	Urban
GL43	-	-	-	GALATI	F	Adult	Mongrel	Outdoor	-	shelter	Urban
GL44	-	-	-	GALATI	M	Adult	Mongrel	Outdoor	-	shelter	Urban
GL45	-	-	-	GALATI	M	Young	Mongrel	Outdoor	-	shelter	Urban
GL46	-	-	-	GALATI	F	Adult	Mongrel	Outdoor	-	shelter	Urban
GL47	-	-	-	GALATI	M	Adult	Mongrel	Outdoor	-	shelter	Urban
GL48	-	-	-	GALATI	M	Adult	Mongrel	Outdoor	-	shelter	Urban
GL49	-	-	-	GALATI	M	Adult	Mongrel	Outdoor	-	shelter	Urban
GL50	-	-	-	GALATI	M	Adult	Mongrel	Outdoor	-	shelter	Urban
GL51	-	-	-	GALATI	M	Adult	Mongrel	Outdoor	-	shelter	Urban
GL52	-	-	-	GALATI	M	Young	Mongrel	Outdoor	-	shelter	Urban
GL53	-	-	-	GALATI	F	Adult	Mongrel	Outdoor	-	shelter	Urban
GL54	-	-	-	GALATI	M	Adult	Mongrel	Outdoor	-	shelter	Urban
GL55	-	-	-	GALATI	F	Adult	Mongrel	Outdoor	-	shelter	Urban
GL56	-	-	-	GALATI	F	Adult	Mongrel	Outdoor	-	shelter	Urban
GL57	-	-	-	GALATI	F	Adult	Mongrel	Outdoor	-	shelter	Urban
GL58	-	-	-	GALATI	F	Adult	Mongrel	Outdoor	-	shelter	Urban
GL59	-	-	-	GALATI	F	Adult	Mongrel	Outdoor	-	shelter	Urban
GL60	-	-	-	GALATI	F	Adult	Mongrel	Outdoor	-	shelter	Urban
VN01	-	-	-	VRANCEA	F	Young	Mongrel	Outdoor	+	shelter	Rural
VN02	-	-	-	VRANCEA	F	Adult	Mongrel	Outdoor	+	shelter	Rural
VN03	-	-	-	VRANCEA	F	Adult	Mongrel	Outdoor	+	shelter	Rural
VN04	-	-	-	VRANCEA	M	Adult	Mongrel	Outdoor	+	shelter	Rural
VN05	-	-	-	VRANCEA	F	Adult	Mongrel	Outdoor	+	shelter	Rural
VN06	-	-	-	VRANCEA	F	Adult	Mongrel	Outdoor	+	shelter	Rural
VN07	-	-	-	VRANCEA	F	Adult	Mongrel	Outdoor	+	shelter	Rural
VN08	-	-	-	VRANCEA	F	Adult	Mongrel	Outdoor	+	shelter	Rural
VN09	-	-	-	VRANCEA	M	Young	Mongrel	Outdoor	+	shelter	Rural
VN10	-	-	-	VRANCEA	M	Young	Mongrel	Outdoor	+	shelter	Rural
VN11	+	-	+	VRANCEA	F	Adult	Mongrel	Outdoor	+	shelter	Rural
VN12	-	-	-	VRANCEA	F	Young	Mongrel	Outdoor	+	shelter	Rural
VN13	-	-	-	VRANCEA	F	Adult	Mongrel	Outdoor	+	shelter	Rural
VN14	-	-	-	VRANCEA	F	Young	Mongrel	Outdoor	+	shelter	Rural
VN15	-	-	-	VRANCEA	F	Adult	Mongrel	Outdoor	+	shelter	Rural
VN16	-	-	-	VRANCEA	F	Adult	Mongrel	Outdoor	+	shelter	Rural
VN17	-	-	-	VRANCEA	M	Young	Mongrel	Outdoor	+	shelter	Rural
VN18	-	-	-	VRANCEA	F	Old	Mongrel	Outdoor	+	shelter	Rural
VN19	-	-	-	VRANCEA	F	Adult	Mongrel	Outdoor	+	shelter	Rural
VN20	-	-	-	VRANCEA	M	Young	Mongrel	Outdoor	+	shelter	Rural
VN21	-	-	-	VRANCEA	F	Adult	Mongrel	Outdoor	+	shelter	Rural
VN22	-	-	-	VRANCEA	F	Adult	Mongrel	Outdoor	+	shelter	Rural
VN23	-	-	-	VRANCEA	M	Adult	Mongrel	Outdoor	+	shelter	Rural
VN24	-	-	-	VRANCEA	F	Adult	Mongrel	Outdoor	+	shelter	Rural
VN25	-	-	-	VRANCEA	F	Adult	Mongrel	Outdoor	+	shelter	Rural
VN26	-	-	-	VRANCEA	F	Old	Mongrel	Outdoor	+	shelter	Rural
VN27	-	-	-	VRANCEA	F	Adult	Mongrel	Outdoor	+	shelter	Rural
VN28	-	-	-	VRANCEA	F	Adult	Mongrel	Outdoor	+	shelter	Rural
VN29	-	-	-	VRANCEA	F	Adult	Mongrel	Outdoor	+	shelter	Rural
VN30	-	-	-	VRANCEA	F	Young	Mongrel	Outdoor	+	shelter	Rural
VN31	-	-	-	VRANCEA	F	Adult	Mongrel	Outdoor	+	shelter	Rural
VN32	-	-	-	VRANCEA	F	Old	Mongrel	Outdoor	+	shelter	Rural
VN33	-	-	-	VRANCEA	M	Old	Mongrel	Outdoor	+	shelter	Rural
VN34	-	-	-	VRANCEA	F	Adult	Mongrel	Outdoor	+	shelter	Rural
VN35	-	-	-	VRANCEA	F	Adult	Mongrel	Outdoor	+	shelter	Rural
HR01	-	-	-	HARGHITA	M	Adult	Mongrel	Outdoor	-	shelter	Rural
HR02	-	-	-	HARGHITA	F	Adult	Mongrel	Outdoor	-	shelter	Rural
HR03	-	-	-	HARGHITA	F	Adult	Mongrel	Outdoor	+	security	Rural
HR04	-	-	-	HARGHITA	M	Old	Mongrel	Outdoor	+	security	Rural
HR05	-	-	-	HARGHITA	M	Adult	Mongrel	Outdoor	+	security	Rural
HR06	-	-	-	HARGHITA	F	Puppies	Mongrel	Outdoor	+	security	Rural
HR07	-	-	-	HARGHITA	M	Old	Mongrel	Outdoor	+	security	Rural
HR08	-	-	-	HARGHITA	M	Old	Mongrel	Outdoor	+	shepherd	Rural
HR09	-	-	-	HARGHITA	M	Young	Mongrel	Outdoor	+	shepherd	Rural
HR10	-	-	-	HARGHITA	M	Young	Mongrel	Outdoor	+	shepherd	Rural
HR11	-	-	-	HARGHITA	M	Adult	Mongrel	Outdoor	+	shepherd	Rural
SM45	-	+	+	SATU MARE	M	Adult	Mongrel	Indoor	-	shelter	Rural
HR13	-	-	-	HARGHITA	M	Adult	Mongrel	Outdoor	+	shepherd	Rural
HR14	-	-	-	HARGHITA	M	Adult	Mongrel	Outdoor	+	security	Rural
HR15	-	-	-	HARGHITA	F	Young	Mongrel	Outdoor	+	shepherd	Rural
HR16	-	-	-	HARGHITA	M	Young	Pure breed	Outdoor	+	shepherd	Rural
HR17	-	-	-	HARGHITA	F	Adult	Pure breed	Outdoor	+	shepherd	Rural
HR18	-	-	-	HARGHITA	M	Young	Pure breed	Outdoor	+	shepherd	Rural
TM128	-	+	+	TIMIS	M	Adult	Mongrel	Indoor	-	shelter	Rural
HR20	-	-	-	HARGHITA	F	Adult	Pure breed	Outdoor	+	shepherd	Rural
HR21	-	-	-	HARGHITA	F	Adult	Pure breed	Outdoor	+	shepherd	Rural
HR22	-	-	-	HARGHITA	M	Adult	Pure breed	Outdoor	+	shepherd	Rural
HR23	-	-	-	HARGHITA	M	Old	Pure breed	Outdoor	+	shepherd	Rural
HR24	-	-	-	HARGHITA	M	Adult	Pure breed	Outdoor	+	shepherd	Rural
HR25	-	-	-	HARGHITA	M	Adult	Pure breed	Outdoor	+	shepherd	Rural
HR26	-	-	-	HARGHITA	M	Young	Pure breed	Outdoor	+	shepherd	Rural
HR27	-	-	-	HARGHITA	M	Adult	Pure breed	Outdoor	+	shepherd	Rural
HR28	-	-	-	HARGHITA	M	Adult	Pure breed	Outdoor	+	hunting	Rural
HR29	-	-	-	HARGHITA	M	Adult	Mongrel	Outdoor	+	hunting	Rural
TM149	-	+	+	TIMIS	F	Adult	Mongrel	Indoor	-	shelter	Rural
HR31	-	-	-	HARGHITA	F	Adult	Mongrel	Outdoor	-	security	Rural
HR32	-	-	-	HARGHITA	M	Old	Mongrel	Outdoor	-	security	Rural
HR33	-	-	-	HARGHITA	M	Old	Mongrel	Outdoor	-	security	Rural
HR34	-	-	-	HARGHITA	F	Young	Mongrel	Outdoor	-	security	Rural
HR35	-	-	-	HARGHITA	M	Old	Mongrel	Outdoor	-	security	Rural
HR36	-	-	-	HARGHITA	F	Adult	Mongrel	Outdoor	-	security	Rural
HR37	-	-	-	HARGHITA	M	Adult	Mongrel	Outdoor	-	security	Rural
HR38	-	-	-	HARGHITA	M	Adult	Mongrel	Outdoor	-	security	Rural
HR39	-	-	-	HARGHITA	F	Young	Mongrel	Outdoor	-	security	Rural
HR40	-	-	-	HARGHITA	M	Adult	Mongrel	Outdoor	-	security	Rural
HR41	-	-	-	HARGHITA	F	Adult	Mongrel	Outdoor	-	security	Rural
HR42	-	-	-	HARGHITA	F	Young	Mongrel	Outdoor	-	security	Rural
HR43	-	-	-	HARGHITA	F	Young	Mongrel	Outdoor	-	security	Rural
HR44	-	-	-	HARGHITA	M	Young	Mongrel	Outdoor	-	security	Rural
HR45	-	-	-	HARGHITA	F	Young	Mongrel	Outdoor	-	security	Rural
HR46	-	-	-	HARGHITA	M	Young	Mongrel	Outdoor	-	security	Rural
HR47	-	-	-	HARGHITA	M	Adult	Mongrel	Outdoor	-	security	Rural
HR48	-	-	-	HARGHITA	M	Young	Mongrel	Outdoor	-	security	Rural
HR49	-	-	-	HARGHITA	M	Adult	Mongrel	Outdoor	-	security	Rural
HR50	-	-	-	HARGHITA	M	Adult	Mongrel	Outdoor	-	security	Rural
HR51	-	-	-	HARGHITA	F	Young	Mongrel	Outdoor	-	security	Rural
HR52	-	-	-	HARGHITA	F	Adult	Mongrel	Outdoor	-	security	Rural
BV01	-	-	-	BRASOV	M	Young	Mongrel	Outdoor	+	shelter	Urban
BV02	-	-	-	BRASOV	M	Young	Mongrel	Outdoor	+	shelter	Urban
BV03	-	-	-	BRASOV	F	Adult	Mongrel	Outdoor	+	shelter	Urban
BV04	-	-	-	BRASOV	M	Adult	Mongrel	Outdoor	+	shelter	Urban
BV05	-	-	-	BRASOV	F	Adult	Mongrel	Outdoor	+	shelter	Urban
BV06	-	-	-	BRASOV	F	Young	Mongrel	Outdoor	+	shelter	Urban
BV07	-	-	-	BRASOV	F	Adult	Mongrel	Outdoor	+	shelter	Urban
BV08	-	-	-	BRASOV	F	Young	Mongrel	Outdoor	+	shelter	Urban
BV09	-	-	-	BRASOV	F	Adult	Mongrel	Outdoor	+	shelter	Urban
BV10	-	-	-	BRASOV	M	Adult	Mongrel	Outdoor	+	shelter	Urban
BV11	-	-	-	BRASOV	M	Old	Mongrel	Outdoor	+	shelter	Urban
BV12	-	-	-	BRASOV	M	Old	Mongrel	Outdoor	+	shelter	Urban
BV13	-	-	-	BRASOV	F	Old	Mongrel	Outdoor	+	shelter	Urban
BV14	-	-	-	BRASOV	F	Young	Mongrel	Outdoor	+	shelter	Urban
BV15	-	-	-	BRASOV	F	Young	Mongrel	Outdoor	+	shelter	Urban
BV16	-	-	-	BRASOV	M	Young	Mongrel	Outdoor	+	shelter	Urban
BV17	-	-	-	BRASOV	M	Adult	Pure breed	Outdoor	+	pet	Urban
BV18	-	-	-	BRASOV	F	Adult	Pure breed	Outdoor	+	pet	Urban
BV19	-	-	-	BRASOV	M	Adult	Mongrel	Outdoor	+	pet	Urban
BV20	-	-	-	BRASOV	F	Adult	Pure breed	Outdoor	+	pet	Urban
BV21	-	-	-	BRASOV	F	Adult	Mongrel	Outdoor	+	pet	Urban
BV22	-	-	-	BRASOV	F	Adult	Pure breed	Outdoor	+	pet	Urban
BV38	-	-	-	BRASOV	M	Adult	Pure breed	Outdoor	+	security	Urban
BV39	-	-	-	BRASOV	M	Old	Pure breed	Outdoor	+	security	Urban
BV40	-	-	-	BRASOV	M	Young	Mongrel	Outdoor	+	security	Urban
BV41	-	-	-	BRASOV	M	Young	Pure breed	Outdoor	+	security	Urban
BV42	-	-	-	BRASOV	M	Old	Pure breed	Outdoor	+	pet	Rural
BV43	-	-	-	BRASOV	F	Adult	Pure breed	Outdoor	+	pet	Urban
BV44	-	-	-	BRASOV	M	Adult	Pure breed	Outdoor	+	pet	Rural
BV48	-	-	-	BRASOV	M	Adult	Pure breed	Outdoor	+	pet	Urban
BV49	-	-	-	BRASOV	M	Young	Pure breed	Outdoor	-	security	Urban
BV50	-	-	-	BRASOV	M	Adult	Pure breed	Outdoor	+	security	Rural
BV51	-	-	-	BRASOV	F	Adult	Pure breed	Outdoor	+	security	Rural
BV52	-	-	-	BRASOV	M	Old	Pure breed	Outdoor	+	security	Rural
BV53	-	-	-	BRASOV	M	Adult	Mixed	Outdoor	+	security	Urban
BV54	-	-	-	BRASOV	M	Adult	Pure breed	Outdoor	+	security	Rural
BV55	-	-	-	BRASOV	F	Adult	Pure breed	Outdoor	+	security	Rural
BV56	-	-	-	BRASOV	F	Adult	Pure breed	Outdoor	+	security	Urban
BV57	-	-	-	BRASOV	M	Adult	Mongrel	Outdoor	+	security	Urban
1	-	-	-	SUCEAVA	M	Adult	Mongrel	Outdoor	-	shelter	Urban
2	-	-	-	SUCEAVA	M	Adult	Mongrel	Outdoor	-	shelter	Urban
3	-	-	-	SUCEAVA	M	Adult	Mongrel	Outdoor	-	shelter	Urban
4	-	-	-	SUCEAVA	M	Adult	Mongrel	Outdoor	-	shelter	Urban
5	-	-	-	SUCEAVA	M	Adult	Mongrel	Outdoor	-	shelter	Urban
6	-	-	-	SUCEAVA	M	Adult	Mongrel	Outdoor	-	shelter	Urban
7	-	-	-	SUCEAVA	M	Adult	Mongrel	Outdoor	-	shelter	Urban
8	-	-	-	SUCEAVA	M	Adult	Mongrel	Outdoor	-	shelter	Urban
9	-	-	-	SUCEAVA	M	Adult	Mongrel	Outdoor	-	shelter	Urban
10	-	-	-	SUCEAVA	M	Adult	Mongrel	Outdoor	-	shelter	Urban
11	-	-	-	SUCEAVA	M	Adult	Mongrel	Outdoor	-	shelter	Urban
12	-	-	-	SUCEAVA	M	Adult	Mongrel	Outdoor	-	shelter	Urban
13	-	-	-	SUCEAVA	M	Adult	Mongrel	Outdoor	-	shelter	Urban
14	-	-	-	SUCEAVA	F	Adult	Mongrel	Outdoor	-	shelter	Urban
15	-	-	-	SUCEAVA	F	Adult	Mongrel	Outdoor	-	shelter	Urban
16	-	-	-	SUCEAVA	F	Adult	Mongrel	Outdoor	-	shelter	Urban
17	-	-	-	SUCEAVA	F	Adult	Mongrel	Outdoor	-	shelter	Urban
18	-	-	-	SUCEAVA	F	Adult	Mongrel	Outdoor	-	shelter	Urban
19	-	-	-	SUCEAVA	F	Adult	Mongrel	Outdoor	-	shelter	Urban
20	-	-	-	SUCEAVA	F	Adult	Mongrel	Outdoor	-	shelter	Urban
21	-	-	-	TULCEA	M	Adult	Mongrel	Outdoor	-	shelter	Urban
22	-	-	-	TULCEA	M	Adult	Mongrel	Outdoor	-	shelter	Urban
23	-	-	-	TULCEA	M	Adult	Mongrel	Outdoor	-	shelter	Urban
24	-	-	-	TULCEA	M	Adult	Mongrel	Outdoor	-	shelter	Urban
25	-	-	-	TULCEA	F	Adult	Mongrel	Outdoor	-	shelter	Urban
26	-	-	-	TULCEA	F	Adult	Mongrel	Outdoor	-	shelter	Urban
27	-	-	-	TULCEA	F	Adult	Mongrel	Outdoor	-	shelter	Urban
28	-	-	-	TULCEA	F	Adult	Mongrel	Outdoor	-	shelter	Urban
29	-	-	-	TULCEA	F	Adult	Mongrel	Outdoor	-	shelter	Urban
30	-	-	-	TULCEA	F	Adult	Mongrel	Outdoor	-	shelter	Urban
31	-	-	-	BACAU	M	Adult	Mongrel	Outdoor	+	security	Rural
32	-	-	-	BACAU	M	Adult	Mongrel	Outdoor	+	security	Rural
33	-	-	-	BACAU	M	Adult	Mongrel	Outdoor	+	security	Rural
34	-	-	-	BACAU	M	Adult	Mongrel	Outdoor	+	security	Rural
35	-	-	-	BACAU	M	Adult	Mongrel	Outdoor	+	security	Rural
36	-	-	-	BACAU	M	Adult	Mongrel	Outdoor	+	security	Rural
37	-	-	-	BACAU	M	Adult	Mongrel	Outdoor	+	security	Rural
38	-	-	-	BACAU	M	Adult	Mongrel	Outdoor	+	security	Rural
39	-	-	-	BACAU	M	Adult	Mongrel	Outdoor	+	security	Rural
40	-	-	-	BACAU	M	Adult	Mongrel	Outdoor	+	security	Rural
41	-	-	-	BACAU	M	Adult	Mongrel	Outdoor	+	security	Rural
42	-	-	-	BACAU	M	Adult	Mongrel	Outdoor	+	security	Rural
43	-	-	-	BACAU	M	Adult	Mongrel	Outdoor	+	security	Rural
44	-	-	-	BACAU	F	Adult	Mongrel	Outdoor	+	security	Rural
45	-	-	-	BACAU	F	Adult	Mongrel	Outdoor	+	security	Rural
46	-	-	-	BACAU	F	Adult	Mongrel	Outdoor	+	security	Rural
47	-	-	-	BACAU	F	Adult	Mongrel	Outdoor	+	security	Rural
48	-	-	-	BACAU	F	Adult	Mongrel	Outdoor	+	security	Rural
49	-	-	-	BACAU	F	Adult	Mongrel	Outdoor	+	security	Rural
50	-	-	-	BACAU	F	Adult	Mongrel	Outdoor	+	security	Rural
51	-	-	-	IASI	M	Adult	Mongrel	Outdoor	-	shelter	Urban
52	-	-	-	IASI	M	Adult	Mongrel	Outdoor	-	shelter	Urban
53	-	-	-	IASI	M	Adult	Mongrel	Outdoor	-	shelter	Urban
54	-	-	-	IASI	M	Adult	Mongrel	Outdoor	-	shelter	Urban
55	-	-	-	IASI	M	Adult	Mongrel	Outdoor	-	shelter	Urban
56	-	-	-	IASI	M	Adult	Mongrel	Outdoor	-	shelter	Urban
57	-	-	-	IASI	M	Adult	Mongrel	Outdoor	-	shelter	Urban
58	-	-	-	IASI	M	Adult	Mongrel	Outdoor	-	shelter	Urban
59	-	-	-	IASI	M	Adult	Mongrel	Outdoor	-	shelter	Urban
60	-	-	-	IASI	M	Adult	Mongrel	Outdoor	-	shelter	Urban
61	-	-	-	IASI	F	Adult	Mongrel	Outdoor	-	shelter	Urban
62	-	-	-	IASI	F	Adult	Mongrel	Outdoor	-	shelter	Urban
63	-	-	-	IASI	F	Adult	Mongrel	Outdoor	-	shelter	Urban
64	-	-	-	IASI	F	Adult	Mongrel	Outdoor	-	shelter	Urban
65	-	-	-	IASI	F	Adult	Mongrel	Outdoor	-	shelter	Urban
66	-	-	-	IASI	F	Adult	Mongrel	Outdoor	-	shelter	Urban
67	-	-	-	IASI	F	Adult	Mongrel	Outdoor	-	shelter	Urban
68	-	-	-	IASI	F	Adult	Mongrel	Outdoor	-	shelter	Urban
69	-	-	-	IASI	F	Adult	Mongrel	Outdoor	-	shelter	Urban
70	-	-	-	IASI	F	Adult	Mongrel	Outdoor	-	shelter	Urban
71	-	-	-	IASI	F	Adult	Mongrel	Outdoor	-	shelter	Urban
72	-	-	-	IASI	F	Adult	Mongrel	Outdoor	-	shelter	Urban
73	-	-	-	IASI	F	Adult	Mongrel	Outdoor	-	shelter	Urban
74	-	-	-	IASI	F	Adult	Mongrel	Outdoor	-	shelter	Urban
75	-	-	-	IASI	F	Adult	Mongrel	Outdoor	-	shelter	Urban
76	-	-	-	IASI	F	Adult	Mongrel	Outdoor	-	shelter	Urban
77	-	-	-	IASI	F	Adult	Mongrel	Outdoor	-	shelter	Urban
78	-	-	-	IASI	F	Adult	Mongrel	Outdoor	-	shelter	Urban
79	-	-	-	IASI	F	Adult	Mongrel	Outdoor	-	shelter	Urban
80	-	-	-	IASI	F	Adult	Mongrel	Outdoor	-	shelter	Urban
81	-	-	-	IASI	M	Adult	Mongrel	Indoor	+	pet	Urban
82	-	-	-	IASI	M	Adult	Mongrel	Indoor	+	pet	Urban
83	-	-	-	SUCEAVA	M	Adult	Pure breed	Outdoor	+	shepherd	Urban
84	-	-	-	SUCEAVA	F	Adult	Mongrel	Outdoor	+	shepherd	Urban
VL01	-	-	-	VALCEA	M	Young	Mongrel	Outdoor	-	shelter	Urban
VL02	-	-	-	VALCEA	M	Puppies	Mongrel	Outdoor	-	shelter	Urban
VL03	-	-	-	VALCEA	M	Puppies	Mongrel	Outdoor	-	shelter	Urban
VL04	-	-	-	VALCEA	F	Puppies	Mongrel	Outdoor	-	shelter	Urban
VL05	-	-	-	VALCEA	F	Puppies	Mongrel	Outdoor	-	shelter	Urban
VL06	-	-	-	VALCEA	F	Adult	Mongrel	Outdoor	-	shelter	Urban
VL07	-	-	-	VALCEA	M	Adult	Mongrel	Outdoor	-	shelter	Urban
VL08	-	-	-	VALCEA	F	Young	Mongrel	Outdoor	-	shelter	Urban
VL09	-	-	-	VALCEA	M	Young	Mongrel	Outdoor	-	shelter	Urban
VL10	-	-	-	VALCEA	M	Adult	Mongrel	Outdoor	-	shelter	Urban
VL11	-	-	-	VALCEA	M	Adult	Mongrel	Outdoor	-	shelter	Urban
VL12	-	-	-	VALCEA	F	Young	Mongrel	Outdoor	-	shelter	Urban
VL13	-	-	-	VALCEA	M	Adult	Mongrel	Outdoor	-	shelter	Urban
VL14	-	-	-	VALCEA	M	Young	Mongrel	Outdoor	-	shelter	Urban
VL15	-	-	-	VALCEA	M	Young	Mongrel	Outdoor	-	shelter	Urban
VL16	-	-	-	VALCEA	M	Adult	Mongrel	Outdoor	-	shelter	Urban
VL17	-	-	-	VALCEA	F	Adult	Mongrel	Outdoor	-	shelter	Urban
VL18	-	-	-	VALCEA	M	Adult	Mongrel	Outdoor	-	shelter	Urban
VL19	-	-	-	VALCEA	M	Adult	Mongrel	Outdoor	-	shelter	Urban
VL20	-	-	-	VALCEA	M	Adult	Mongrel	Outdoor	-	shelter	Urban
VL21	-	-	-	VALCEA	F	Adult	Mongrel	Outdoor	-	shelter	Urban
VL22	-	-	-	VALCEA	M	Adult	Mongrel	Outdoor	-	shelter	Urban
VL23	-	-	-	VALCEA	F	Adult	Mongrel	Outdoor	-	shelter	Urban
VL24	-	-	-	VALCEA	M	Adult	Mongrel	Outdoor	-	shelter	Urban
VL25	-	-	-	VALCEA	F	Adult	Mongrel	Outdoor	-	shelter	Urban
VL26	-	-	-	VALCEA	F	Adult	Mongrel	Outdoor	-	shelter	Urban
VL27	-	-	-	VALCEA	M	Young	Mongrel	Outdoor	-	shelter	Urban
VL28	-	-	-	VALCEA	M	Young	Mongrel	Outdoor	-	shelter	Urban
VL29	-	-	-	VALCEA	F	Adult	Mongrel	Outdoor	-	shelter	Urban
VL30	-	-	-	VALCEA	M	Adult	Mongrel	Outdoor	-	shelter	Urban
VL31	-	-	-	VALCEA	F	Adult	Mongrel	Outdoor	-	shelter	Urban
TL01	-	-	-	TULCEA	M	Adult	Mongrel	Outdoor	-	shelter	Rural
TL02	-	-	-	TULCEA	F	Adult	Mongrel	Outdoor	-	shelter	Rural
TL03	-	-	-	TULCEA	F	Young	Mongrel	Outdoor	-	shelter	Rural
TL04	-	-	-	TULCEA	F	Young	Mongrel	Outdoor	-	shelter	Rural
TL05	-	-	-	TULCEA	F	Adult	Mongrel	Outdoor	-	shelter	Rural
TL06	-	-	-	TULCEA	M	Adult	Mongrel	Outdoor	-	shelter	Rural
TL07	-	-	-	TULCEA	F	Adult	Mongrel	Outdoor	-	shelter	Rural
TL08	-	-	-	TULCEA	F	Adult	Mongrel	Outdoor	-	shelter	Rural
TL09	-	-	-	TULCEA	M	Adult	Mongrel	Outdoor	-	shelter	Rural
TL10	-	-	-	TULCEA	M	Young	Mongrel	Outdoor	-	shelter	Rural
TL11	-	-	-	TULCEA	F	Young	Mongrel	Outdoor	-	shelter	Rural
TL12	-	-	-	TULCEA	F	Adult	Mongrel	Outdoor	-	shelter	Rural
TL13	-	-	-	TULCEA	M	Adult	Mongrel	Outdoor	-	shelter	Rural
TL14	-	-	-	TULCEA	F	Adult	Mongrel	Outdoor	-	shelter	Rural
TL15	-	-	-	TULCEA	M	Adult	Mongrel	Outdoor	-	shelter	Rural
TL16	-	-	-	TULCEA	F	Adult	Mongrel	Outdoor	-	shelter	Rural
TL17	-	-	-	TULCEA	F	Adult	Mongrel	Outdoor	-	shelter	Rural
TL18	-	-	-	TULCEA	F	Adult	Mongrel	Outdoor	-	shelter	Rural
TL19	-	-	-	TULCEA	M	Young	Mongrel	Outdoor	-	shelter	Rural
TL20	-	-	-	TULCEA	M	Young	Mongrel	Outdoor	-	shelter	Rural
TL21	-	-	-	TULCEA	F	Adult	Mongrel	Outdoor	-	shelter	Rural
TL22	-	-	-	TULCEA	M	Adult	Mongrel	Outdoor	-	shelter	Rural
TL23	-	-	-	TULCEA	F	Adult	Mongrel	Outdoor	-	shelter	Rural
TL24	-	-	-	TULCEA	F	Adult	Mongrel	Outdoor	-	shelter	Rural
TL25	-	-	-	TULCEA	M	Adult	Mongrel	Outdoor	-	shelter	Rural
TL26	-	-	-	TULCEA	F	Adult	Mongrel	Outdoor	-	shelter	Rural
TL27	-	-	-	TULCEA	F	Adult	Mongrel	Outdoor	-	shelter	Rural
TL28	-	-	-	TULCEA	M	Adult	Mongrel	Outdoor	-	shelter	Rural
TL29	-	-	-	TULCEA	M	Adult	Mongrel	Outdoor	-	shelter	Rural
TL30	-	-	-	TULCEA	M	Adult	Mongrel	Outdoor	-	shelter	Rural
TL31	-	-	-	TULCEA	M	Adult	Mongrel	Outdoor	-	shelter	Rural
TL32	-	-	-	TULCEA	F	Young	Mongrel	Outdoor	-	shelter	Rural
TL33	-	-	-	TULCEA	M	Adult	Mongrel	Outdoor	-	shelter	Rural
CT01	-	-	-	CONSTANTA	M	Adult	Mongrel	Indoor	-	shelter	Urban
CT02	-	-	-	CONSTANTA	M	Young	Mongrel	Indoor	-	shelter	Urban
CT03	-	-	-	CONSTANTA	M	Adult	Mongrel	Indoor	-	shelter	Urban
CT04	-	-	-	CONSTANTA	F	Adult	Mongrel	Indoor	-	shelter	Urban
CT05	-	-	-	CONSTANTA	F	Adult	Mongrel	Indoor	-	shelter	Urban
CT06	-	-	-	CONSTANTA	M	Adult	Mongrel	Indoor	-	shelter	Urban
CT07	-	-	-	CONSTANTA	M	Young	Mongrel	Indoor	-	shelter	Urban
CT08	-	-	-	CONSTANTA	M	Young	Mongrel	Indoor	-	shelter	Urban
CT09	-	-	-	CONSTANTA	M	Adult	Mongrel	Indoor	-	shelter	Urban
CT10	-	-	-	CONSTANTA	M	Adult	Mongrel	Indoor	-	shelter	Urban
CT11	-	-	-	CONSTANTA	M	Young	Mongrel	Indoor	-	shelter	Urban
CT12	-	-	-	CONSTANTA	M	Adult	Mongrel	Indoor	-	shelter	Urban
CT13	-	-	-	CONSTANTA	M	Adult	Mongrel	Indoor	-	shelter	Urban
CT14	-	-	-	CONSTANTA	F	Adult	Mongrel	Indoor	-	shelter	Urban
CT15	-	-	-	CONSTANTA	F	Adult	Mongrel	Indoor	-	shelter	Urban
TM93	-	+	+	TIMIS	F	Adult	Mongrel	Indoor	-	shelter	Rural
CT17	-	-	-	CONSTANTA	M	Adult	Mongrel	Indoor	-	shelter	Urban
CT18	-	-	-	CONSTANTA	F	Adult	Mongrel	Indoor	-	shelter	Urban
CT19	-	-	-	CONSTANTA	F	Adult	Mongrel	Indoor	-	shelter	Urban
CT20	-	-	-	CONSTANTA	M	Young	Mongrel	Indoor	-	shelter	Urban
CT21	-	-	-	CONSTANTA	M	Young	Mongrel	Indoor	-	shelter	Urban
CT22	-	-	-	CONSTANTA	F	Adult	Mongrel	Indoor	-	shelter	Urban
CT23	-	-	-	CONSTANTA	F	Adult	Mongrel	Indoor	-	shelter	Urban
CT24	-	-	-	CONSTANTA	M	Adult	Mongrel	Indoor	-	shelter	Urban
CT25	-	-	-	CONSTANTA	M	Young	Mongrel	Indoor	-	shelter	Urban
CT26	-	-	-	CONSTANTA	M	Young	Mongrel	Indoor	-	shelter	Urban
CT27	-	-	-	CONSTANTA	F	Adult	Mongrel	Indoor	-	shelter	Urban
CT28	-	-	-	CONSTANTA	F	Adult	Mongrel	Indoor	-	shelter	Urban
CT29	-	-	-	CONSTANTA	M	Adult	Mongrel	Indoor	-	shelter	Urban
CT30	-	-	-	CONSTANTA	M	Adult	Mongrel	Indoor	-	shelter	Urban
CT31	-	-	-	CONSTANTA	F	Young	Mongrel	Indoor	-	shelter	Urban
CT32	-	-	-	CONSTANTA	F	Young	Mongrel	Indoor	-	shelter	Urban
DJ01	-	-	-	DOLJ	F	Old	Mongrel	Outdoor	+	security	Rural
DJ02	-	-	-	DOLJ	M	Adult	Mongrel	Outdoor	+	security	Rural
DJ03	-	-	-	DOLJ	F	Adult	Mongrel	Outdoor	+	security	Rural
DJ04	-	-	-	DOLJ	M	Puppies	Mongrel	Outdoor	+	security	Rural
DJ05	-	-	-	DOLJ	F	Old	Mongrel	Outdoor	+	security	Rural
DJ06	-	-	-	DOLJ	M	Puppies	Mongrel	Outdoor	+	security	Rural
DJ07	-	-	-	DOLJ	F	Young	Mongrel	Outdoor	+	security	Rural
DJ08	-	-	-	DOLJ	F	Adult	Mongrel	Outdoor	+	security	Rural
DJ09	-	-	-	DOLJ	M	Adult	Mongrel	Outdoor	+	security	Rural
DJ10	-	-	-	DOLJ	F	Adult	Mongrel	Outdoor	+	security	Rural
DJ11	-	-	-	DOLJ	F	Adult	Mongrel	Outdoor	+	security	Rural
DJ12	-	-	-	DOLJ	M	Adult	Mongrel	Outdoor	+	security	Rural
DJ13	-	-	-	DOLJ	F	Adult	Mongrel	Outdoor	+	security	Rural
DJ14	-	-	-	DOLJ	M	Adult	Mongrel	Outdoor	+	security	Rural
DJ15	-	-	-	DOLJ	F	Old	Mongrel	Outdoor	+	security	Rural
DJ16	-	-	-	DOLJ	M	Adult	Mongrel	Outdoor	+	security	Rural
DJ17	-	-	-	DOLJ	M	Adult	Mongrel	Outdoor	+	security	Rural
DJ18	-	-	-	DOLJ	M	Adult	Mongrel	Outdoor	+	security	Rural
DJ19	-	-	-	DOLJ	M	Adult	Mongrel	Outdoor	+	security	Rural
DJ20	-	-	-	DOLJ	M	Adult	Mongrel	Outdoor	+	security	Rural
DJ21	-	-	-	DOLJ	M	Adult	Mongrel	Outdoor	+	security	Rural
DJ22	-	-	-	DOLJ	F	Puppies	Mongrel	Outdoor	+	security	Rural
DJ23	-	-	-	DOLJ	F	Adult	Mongrel	Outdoor	+	security	Rural
DJ24	-	-	-	DOLJ	M	Young	Mongrel	Outdoor	+	security	Rural
DJ25	-	-	-	DOLJ	M	Adult	Mongrel	Outdoor	+	security	Rural
DJ26	-	-	-	DOLJ	F	Adult	Mongrel	Outdoor	+	security	Rural
DJ27	-	-	-	DOLJ	F	Young	Mongrel	Outdoor	+	security	Rural
DJ28	-	-	-	DOLJ	F	Young	Mongrel	Outdoor	+	security	Rural
DJ29	-	-	-	DOLJ	M	Adult	Mongrel	Outdoor	+	security	Rural
DJ30	-	-	-	DOLJ	M	Young	Mongrel	Outdoor	+	security	Rural
DJ31	-	-	-	DOLJ	M	Adult	Mongrel	Outdoor	+	security	Rural
DJ32	-	-	-	DOLJ	M	Adult	Mongrel	Outdoor	+	security	Rural
DJ33	-	-	-	DOLJ	F	Adult	Mongrel	Outdoor	+	security	Rural
DJ34	-	-	-	DOLJ	M	Adult	Mongrel	Outdoor	+	security	Rural
DJ35	-	-	-	DOLJ	F	Adult	Mongrel	Outdoor	+	security	Rural
A1	-	-	-	BUCURESTI	F	Young	Mongrel	Outdoor	+	shelter	Urban
A2	-	-	-	BUCURESTI	F	Adult	Mongrel	Outdoor	+	shelter	Urban
A3	-	-	-	BUCURESTI	F	Adult	Mongrel	Outdoor	+	shelter	Urban
A4	-	-	-	BUCURESTI	M	Adult	Mongrel	Outdoor	+	shelter	Urban
A5	-	-	-	BUCURESTI	M	Adult	Mongrel	Outdoor	+	shelter	Urban
A6	-	-	-	BUCURESTI	F	Adult	Mongrel	Outdoor	+	shelter	Urban
A7	-	-	-	BUCURESTI	M	Adult	Mongrel	Outdoor	+	shelter	Urban
A8	-	-	-	BUCURESTI	F	Adult	Mongrel	Outdoor	+	shelter	Urban
A9	-	-	-	BUCURESTI	F	Adult	Mongrel	Outdoor	+	shelter	Urban
A10	-	-	-	BUCURESTI	F	Adult	Mongrel	Outdoor	+	shelter	Urban
A11	-	-	-	BUCURESTI	M	Adult	Mongrel	Outdoor	+	shelter	Urban
A12	-	-	-	BUCURESTI	M	Adult	Mongrel	Outdoor	+	shelter	Urban
A13	-	-	-	BUCURESTI	F	Adult	Mongrel	Outdoor	+	shelter	Urban
A14	-	-	-	BUCURESTI	F	Adult	Mongrel	Outdoor	+	shelter	Urban
A15	-	-	-	BUCURESTI	M	Adult	Mongrel	Outdoor	+	shelter	Urban
A16	-	-	-	BUCURESTI	F	Adult	Mongrel	Outdoor	+	shelter	Urban
A17	-	-	-	BUCURESTI	F	Adult	Mongrel	Outdoor	+	shelter	Urban
A18	-	-	-	BUCURESTI	M	Adult	Mongrel	Outdoor	+	shelter	Urban
A19	-	-	-	BUCURESTI	F	Adult	Mongrel	Outdoor	+	shelter	Urban
A20	-	-	-	BUCURESTI	M	Adult	Mongrel	Outdoor	+	shelter	Urban
A21	-	-	-	BUCURESTI	M	Adult	Mongrel	Outdoor	+	shelter	Urban
A22	-	-	-	BUCURESTI	F	Adult	Mongrel	Outdoor	+	shelter	Urban
A23	-	-	-	BUCURESTI	M	Adult	Mongrel	Outdoor	+	shelter	Urban
A24	-	-	-	BUCURESTI	M	Adult	Mongrel	Outdoor	+	shelter	Urban
A25	-	-	-	BUCURESTI	F	Adult	Mongrel	Outdoor	+	shelter	Urban
A26	-	-	-	BUCURESTI	F	Adult	Mongrel	Outdoor	+	shelter	Urban
A27	-	-	-	BUCURESTI	M	Adult	Mongrel	Outdoor	+	shelter	Urban
A28	-	-	-	BUCURESTI	F	Adult	Mongrel	Outdoor	+	shelter	Urban
A29	-	-	-	BUCURESTI	M	Adult	Mongrel	Outdoor	+	shelter	Urban
A30	-	-	-	BUCURESTI	F	Adult	Mongrel	Outdoor	+	shelter	Urban
A31	-	-	-	BUCURESTI	M	Adult	Mongrel	Outdoor	+	shelter	Urban
A32	-	-	-	BUCURESTI	M	Adult	Mongrel	Outdoor	+	shelter	Urban
A33	-	-	-	BUCURESTI	F	Young	Mongrel	Outdoor	+	shelter	Urban
A34	-	-	-	BUCURESTI	F	Adult	Mongrel	Outdoor	+	shelter	Urban
A35	-	-	-	BUCURESTI	F	Adult	Mongrel	Outdoor	+	shelter	Urban
A36	-	-	-	BUCURESTI	F	Young	Mongrel	Outdoor	+	shelter	Urban
A37	-	-	-	BUCURESTI	M	Adult	Mongrel	Outdoor	+	shelter	Urban
A38	-	-	-	BUCURESTI	F	Adult	Mongrel	Outdoor	+	shelter	Urban
A39	-	-	-	BUCURESTI	F	Young	Mongrel	Outdoor	+	shelter	Urban
C1	-	-	-	BUCURESTI	F	Adult	Pure breed	Mixed	+	pet	Urban
C2	-	-	-	BUCURESTI	F	Old	Pure breed	Indoor	+	pet	Urban
C3	-	-	-	BUCURESTI	M	Adult	Pure breed	Indoor	+	pet	Urban
C4	-	-	-	BUCURESTI	F	Old	Pure breed	Indoor	+	pet	Urban
C5	-	-	-	BUCURESTI	F	Adult	Pure breed	Indoor	+	pet	Urban
C6	-	-	-	BUCURESTI	M	Adult	Pure breed	Indoor	+	pet	Urban
C7	-	-	-	BUCURESTI	M	Adult	Pure breed	Indoor	+	pet	Urban
C8	-	-	-	BUCURESTI	F	Old	Pure breed	Indoor	+	pet	Urban
C9	-	-	-	BUCURESTI	M	Adult	Pure breed	Mixed	+	pet	Urban
S1	-	-	-	BUCURESTI	M	Young	Mongrel	Indoor	+	pet	Urban
S2	-	-	-	BUCURESTI	F	Old	Mongrel	Indoor	+	pet	Urban
S3	-	-	-	BUCURESTI	M	Adult	Pure breed	Indoor	+	pet	Urban
S4	-	-	-	BUCURESTI	M	Adult	Mongrel	Indoor	+	pet	Urban
S5	-	-	-	BUCURESTI	F	Adult	Mongrel	Indoor	+	pet	Urban
S6	-	-	-	BUCURESTI	M	Adult	Pure breed	Indoor	+	pet	Urban
S7	-	-	-	BUCURESTI	F	Adult	Mongrel	Indoor	+	pet	Urban
S8	-	-	-	BUCURESTI	M	Young	Mongrel	Indoor	+	pet	Urban
1V	-	-	-	BUCURESTI	M	Old	Pure breed	Indoor	+	pet	Urban
2V	-	-	-	BUCURESTI	F	Adult	Mongrel	Outdoor	+	pet	Urban
3V	-	-	-	BUCURESTI	F	Old	Pure breed	Mixed	+	pet	Urban
4V	-	-	-	BUCURESTI	F	Old	Mongrel	Outdoor	+	pet	Urban
L-383	-	-	-	BUCURESTI	M	Young	Mongrel	Outdoor	+	pet	Urban
L-384	-	-	-	BUCURESTI	M	Young	Mongrel	Outdoor	+	pet	Urban
L-385	-	-	-	BUCURESTI	F	Adult	Mongrel	Outdoor	+	pet	Urban
L-386	-	-	-	BUCURESTI	F	Adult	Mongrel	Outdoor	+	pet	Urban
L-Heidi	-	-	-	BUCURESTI	F	Old	Mongrel	Outdoor	+	pet	Urban
L-388	-	-	-	BUCURESTI	F	Adult	Mongrel	Outdoor	+	pet	Urban
L-389	-	-	-	BUCURESTI	F	Adult	Mongrel	Outdoor	+	pet	Urban
L-390	-	-	-	BUCURESTI	F	Adult	Mongrel	Outdoor	+	pet	Urban
L-391	-	-	-	BUCURESTI	F	Adult	Mongrel	Outdoor	+	pet	Urban
L-392	-	-	-	BUCURESTI	M	Adult	Mongrel	Outdoor	+	pet	Urban
L-407	-	-	-	BUCURESTI	F	Adult	Mongrel	Outdoor	+	pet	Urban
L-408	-	-	-	BUCURESTI	F	Young	Mongrel	Outdoor	+	pet	Urban
L-409	-	-	-	BUCURESTI	M	Young	Mongrel	Outdoor	+	pet	Urban
L-410	-	-	-	BUCURESTI	F	Adult	Mongrel	Outdoor	+	pet	Urban
L-411	-	-	-	BUCURESTI	M	Young	Mongrel	Outdoor	+	pet	Urban
L-412	-	-	-	BUCURESTI	F	Adult	Mongrel	Outdoor	+	pet	Urban
L-413	-	-	-	BUCURESTI	M	Adult	Mongrel	Outdoor	+	pet	Urban
L-414	-	-	-	BUCURESTI	F	Adult	Mongrel	Outdoor	+	pet	Urban
L-415	-	-	-	BUCURESTI	M	Adult	Mongrel	Outdoor	+	pet	Urban
L-426	-	-	-	BUCURESTI	F	Adult	Mongrel	Outdoor	+	pet	Urban
L-53	-	-	-	BUCURESTI	F	Young	Mongrel	Outdoor	+	pet	Urban
L-54	-	-	-	BUCURESTI	F	Adult	Mongrel	Outdoor	+	pet	Urban
L-55	-	-	-	BUCURESTI	F	Adult	Mongrel	Outdoor	+	pet	Urban
L-56	-	-	-	BUCURESTI	F	Adult	Mongrel	Outdoor	+	pet	Urban
L-57	-	-	-	BUCURESTI	F	Adult	Mongrel	Outdoor	+	pet	Urban
L-58	-	-	-	BUCURESTI	M	Young	Mongrel	Outdoor	+	pet	Urban
L-60	-	-	-	BUCURESTI	F	Adult	Mongrel	Outdoor	+	pet	Urban
L-61	-	-	-	BUCURESTI	F	Adult	Mongrel	Outdoor	+	pet	Urban
L-74	-	-	-	BUCURESTI	F	Adult	Mongrel	Outdoor	+	pet	Urban
L-75	-	-	-	BUCURESTI	F	Adult	Mongrel	Outdoor	+	pet	Urban
L-80	-	-	-	BUCURESTI	M	Adult	Pure breed	Mixed	+	pet	Urban
L-84	-	-	-	BUCURESTI	F	Adult	Mongrel	Mixed	+	pet	Urban
L-85	-	-	-	BUCURESTI	F	Adult	Mongrel	Mixed	+	pet	Urban
L-86	-	-	-	BUCURESTI	M	Old	Pure breed	Mixed	+	pet	Urban
L-87	-	-	-	BUCURESTI	F	Adult	Pure breed	Mixed	+	pet	Urban
L-88	-	-	-	BUCURESTI	F	Adult	Mongrel	Outdoor	-	pet	Urban
L-89	-	-	-	BUCURESTI	F	Adult	Mongrel	Outdoor	+	pet	Urban
L-90	-	-	-	BUCURESTI	F	Adult	Mongrel	Outdoor	+	pet	Urban
L-91	-	-	-	BUCURESTI	F	Adult	Mongrel	Outdoor	+	pet	Urban
L-92	-	-	-	BUCURESTI	F	Adult	Mongrel	Outdoor	+	pet	Urban
L-100	-	-	-	BUCURESTI	F	Adult	Mongrel	Outdoor	+	pet	Urban
L-111	-	-	-	BUCURESTI	F	Adult	Mongrel	Outdoor	+	pet	Urban
L-112	-	-	-	BUCURESTI	M	Young	Mongrel	Outdoor	+	pet	Urban
L-113	-	-	-	BUCURESTI	F	Young	Mongrel	Outdoor	+	pet	Urban
R-1	-	-	-	VALCEA	M	Adult	Mongrel	Outdoor	+	pet	Urban
R-3	-	-	-	VALCEA	M	Adult	Mongrel	Outdoor	+	pet	Urban
R-4	-	-	-	VALCEA	F	Adult	Mongrel	Outdoor	+	pet	Urban
R-5	-	-	-	VALCEA	F	Adult	Mongrel	Outdoor	+	pet	Urban
R-7	-	-	-	VALCEA	F	Old	Mongrel	Outdoor	+	pet	Urban
R-8	-	-	-	VALCEA	F	Adult	Mongrel	Outdoor	+	pet	Urban
R-10	-	-	-	VALCEA	F	Adult	Mongrel	Outdoor	+	pet	Urban
R-11	-	-	-	VALCEA	F	Adult	Mongrel	Outdoor	+	pet	Urban
R-15	-	-	-	VALCEA	F	Adult	Mongrel	Outdoor	+	pet	Urban
R-20	-	-	-	VALCEA	F	Adult	Mongrel	Outdoor	+	pet	Urban
R-25	-	-	-	VALCEA	F	Adult	Mongrel	Outdoor	+	pet	Urban
R-36	-	-	-	VALCEA	F	Adult	Mongrel	Outdoor	+	pet	Urban
R-39	-	-	-	VALCEA	F	Adult	Mongrel	Outdoor	+	pet	Urban
R-41	-	-	-	VALCEA	M	Adult	Mongrel	Outdoor	+	pet	Urban
R-42	-	-	-	VALCEA	F	Adult	Mongrel	Outdoor	+	pet	Urban
R-44	-	-	-	VALCEA	M	Adult	Mongrel	Outdoor	+	pet	Urban
R-59	-	-	-	VALCEA	F	Adult	Mongrel	Outdoor	+	pet	Urban
R-60	-	-	-	VALCEA	F	Adult	Mongrel	Outdoor	+	pet	Urban
R-61	-	-	-	VALCEA	F	Adult	Mongrel	Outdoor	+	pet	Urban
R-62	-	-	-	VALCEA	F	Adult	Mongrel	Outdoor	+	pet	Urban
R-63	-	-	-	VALCEA	F	Adult	Mongrel	Outdoor	+	pet	Urban
R-65	-	-	-	VALCEA	F	Adult	Mongrel	Outdoor	+	pet	Urban
R-68	-	-	-	VALCEA	F	Adult	Mongrel	Outdoor	+	pet	Urban
R-71	-	-	-	VALCEA	F	Adult	Mongrel	Outdoor	+	pet	Urban
R-72	-	+	+	VALCEA	F	Adult	Mongrel	Outdoor	+	pet	Urban
R-245	-	-	-	VALCEA	F	Adult	Mongrel	Outdoor	+	pet	Urban
R-246	-	-	-	VALCEA	F	Adult	Mongrel	Outdoor	+	pet	Urban
R-247	-	-	-	VALCEA	F	Adult	Mongrel	Outdoor	+	pet	Urban
R-538/ R-69	-	-	-	VALCEA	F	Adult	Mongrel	Outdoor	+	pet	Urban
R-540	-	-	-	VALCEA	F	Young	Mongrel	Outdoor	+	pet	Urban
R-541	-	-	-	VALCEA	F	Adult	Mongrel	Outdoor	+	pet	Urban
P-1	-	-	-	BUCURESTI	F	Adult	Mongrel	Outdoor	+	pet	Urban
P-4	-	-	-	BUCURESTI	F	Adult	Mongrel	Outdoor	+	pet	Urban
P-5	-	-	-	BUCURESTI	F	Adult	Mongrel	Outdoor	+	pet	Urban
P-7	-	-	-	BUCURESTI	M	Adult	Mongrel	Outdoor	+	pet	Urban
P-8	-	-	-	BUCURESTI	F	Adult	Mongrel	Outdoor	+	pet	Urban
P-9	-	-	-	BUCURESTI	F	Adult	Mongrel	Outdoor	+	pet	Urban
P10	-	-	-	BUCURESTI	F	Old	Mongrel	Outdoor	+	pet	Urban
P-11	-	-	-	BUCURESTI	M	Adult	Mongrel	Outdoor	+	pet	Urban
P-13	-	-	-	BUCURESTI	M	Old	Mongrel	Outdoor	+	pet	Urban
P-15	-	-	-	BUCURESTI	F	Adult	Mongrel	Outdoor	+	pet	Urban
P-20	-	-	-	BUCURESTI	F	Adult	Mongrel	Outdoor	+	pet	Urban
P-22	-	-	-	BUCURESTI	F	Young	Mongrel	Outdoor	+	pet	Urban
P-25	-	-	-	BUCURESTI	M	Adult	Mongrel	Outdoor	+	pet	Urban
P-26	-	-	-	BUCURESTI	M	Adult	Mongrel	Outdoor	+	pet	Urban
P-27	-	-	-	BUCURESTI	M	Adult	Mongrel	Outdoor	+	pet	Urban
P-28	-	-	-	BUCURESTI	F	Adult	Mongrel	Outdoor	+	pet	Urban
P-29	-	-	-	BUCURESTI	F	Adult	Mongrel	Outdoor	+	pet	Urban
P-30	-	-	-	BUCURESTI	M	Adult	Mongrel	Outdoor	+	pet	Urban
P-31	-	-	-	BUCURESTI	F	Adult	Mongrel	Outdoor	+	pet	Urban
P-32	-	-	-	BUCURESTI	M	Adult	Mongrel	Outdoor	+	pet	Urban
P-44	-	-	-	BUCURESTI	F	Adult	Mongrel	Outdoor	+	pet	Urban
P-45	-	-	-	BUCURESTI	F	Adult	Mongrel	Outdoor	+	pet	Urban
P-107	-	-	-	BUCURESTI	M	Adult	Mongrel	Outdoor	+	pet	Urban
P-122	-	-	-	BUCURESTI	M	Adult	Mongrel	Outdoor	+	pet	Urban
						puppy = < 6 months
						young = 6-18 months
						adult = 18-96 months
						old = > 96 months
